# Supplementary material for: (3R,3aS,6aR)-2,5-Dimethyl-3-(5-phenyl-2-thien­yl)perhydro­pyrrolo[3,4-d][1,2]oxazole-4,6-dione
Source: Acta Crystallogr Sect E Struct Rep Online. 2008 Jul 5;64(Pt 8):o1423–4. doi: 10.1107/S1600536808020102 (PMC2962057; doi:10.1107/S1600536808020102)
Supplement: Supplementary file 2 [file e-64-o1423-Isup2.hkl]

#
# h,k,l, Fc-squared, Fo-squared, sigma(Fo-squared) and status flag
#

data_I

_shelx_title ' TEST STRUCTURE D:\DATA\OMYILMAZ7_DENE\OMYILMAZ7'
_shelx_refln_list_code          4
_shelx_F_calc_maximum      169.27
_exptl_crystal_F_000       688.00
_reflns_d_resolution_high  0.7693
 
loop_
 _symmetry_equiv_pos_as_xyz
 'x, y, z'
 '-x, -y, z+1/2'
 '-x+1/2, y+1/2, z+1/2'
 'x+1/2, -y+1/2, z'
 
_cell_length_a    12.7768
_cell_length_b    10.9803
_cell_length_c    11.1069
_cell_angle_alpha  90.000
_cell_angle_beta   90.000
_cell_angle_gamma  90.000
 
_shelx_F_squared_multiplier     1.000
 
loop_
 _refln_index_h
 _refln_index_k
 _refln_index_l
 _refln_F_squared_calc
 _refln_F_squared_meas
 _refln_F_squared_sigma
 _refln_observed_status
   8   2 -12       39.96       40.68      3.28 o
   7   3 -12        8.52        8.93      4.31 o
   8   3 -12       49.95       44.83      3.42 o
   6   4 -12        9.43       10.65      4.31 o
   7   4 -12        7.36        3.46      2.83 o
   5   5 -12        6.36        7.40      3.04 o
   6   5 -12        0.19        4.43      3.23 o
   7   5 -12       22.98       26.30      4.57 o
   4   6 -12       20.70       19.28      3.21 o
   5   6 -12        6.69       10.25      3.04 o
   6   6 -12        1.73        4.10      3.02 o
   4   7 -12        1.47        0.87      4.17 o
  10   0 -11      115.53      109.75      3.82 o
   7   1 -11        6.25       11.71      3.98 o
   8   1 -11       48.32       48.86      4.31 o
   9   1 -11        1.94        4.05      2.76 o
  10   1 -11        3.01        5.99      4.38 o
   6   2 -11       16.75       20.20      2.90 o
   7   2 -11       12.32       16.03      4.10 o
   8   2 -11       28.25       27.72      3.23 o
   9   2 -11        7.47       12.59      3.25 o
  10   2 -11       58.60       56.22      3.63 o
   5   3 -11       35.96       33.12      3.06 o
   6   3 -11       98.62      102.74      4.46 o
   7   3 -11        4.38        7.54      3.82 o
   8   3 -11       51.59       57.35      4.41 o
   9   3 -11       14.36       10.21      3.13 o
  10   3 -11        4.31        5.37      3.18 o
   4   4 -11       63.62       58.58      3.35 o
   5   4 -11        0.91       -0.94      2.97 o
   6   4 -11       83.66       96.04      4.53 o
   7   4 -11       15.27       22.84      4.27 o
   8   4 -11       33.27       27.70      3.09 o
   9   4 -11       22.52       24.80      4.67 o
   4   5 -11      133.23      125.41      3.65 o
   5   5 -11       47.38       49.12      3.14 o
   6   5 -11      135.58      135.03      3.89 o
   7   5 -11        1.71        9.40      3.02 o
   8   5 -11       56.22       68.41      4.64 o
   9   5 -11        1.01        3.25      3.18 o
   3   6 -11       51.83       49.22      3.06 o
   4   6 -11       26.29       29.75      4.24 o
   5   6 -11       12.21        6.29      2.78 o
   6   6 -11        1.56        3.77      2.97 o
   7   6 -11        5.99        6.20      3.09 o
   8   6 -11       25.42       22.42      3.30 o
   3   7 -11        0.51        2.95      2.78 o
   4   7 -11       38.19       38.59      3.09 o
   5   7 -11        7.24       11.76      4.29 o
   6   7 -11       51.04       48.18      4.50 o
   7   7 -11        1.13        2.14      3.11 o
   3   8 -11        8.78        8.13      2.97 o
   4   8 -11       10.05        9.80      3.06 o
   5   8 -11       12.80       12.66      3.16 o
   2   9 -11       15.17       14.54      3.30 o
   8   0 -10        8.42        3.23      4.03 o
  10   0 -10       49.20       54.97      3.39 o
   5   1 -10       27.90       26.68      2.99 o
   6   1 -10       72.24       71.62      4.08 o
   7   1 -10        2.13        2.88      3.09 o
   8   1 -10       31.76       32.06      3.06 o
   9   1 -10        6.51        5.94      2.40 o
  10   1 -10       97.96       90.49      2.65 o
  11   1 -10        3.47        4.31      2.53 o
   4   2 -10      399.34      402.53      4.72 o
   5   2 -10       22.50       17.39      3.11 o
   6   2 -10      243.47      242.19      5.24 o
   7   2 -10        9.98        9.59      2.99 o
   8   2 -10       14.20       20.62      2.92 o
   9   2 -10       11.56       14.97      4.17 o
  10   2 -10       19.42       19.70      2.85 o
  11   2 -10        9.46        6.69      3.11 o
   4   3 -10       73.24       68.60      4.50 o
   5   3 -10       23.15       27.98      4.36 o
   6   3 -10       43.29       43.14      3.16 o
   7   3 -10       47.99       43.73      3.18 o
   8   3 -10       72.95       57.35      3.28 o
   9   3 -10        1.82        0.31      4.05 o
  10   3 -10       55.13       52.64      3.42 o
  11   3 -10       22.84       22.72      3.25 o
   3   4 -10        0.13        0.24      2.73 o
   4   4 -10      151.72      154.97      3.68 o
   5   4 -10        5.68        4.01      3.96 o
   6   4 -10      124.11      130.27      3.56 o
   7   4 -10        7.96       12.66      2.99 o
   8   4 -10      129.07      140.69      4.67 o
   9   4 -10       11.87       14.68      3.18 o
  10   4 -10        5.72        5.49      2.85 o
  11   4 -10        0.71        2.14      3.09 o
   2   5 -10       13.97        8.82      2.78 o
   3   5 -10       12.68       17.61      4.03 o
   4   5 -10      161.03      150.80      3.56 o
   5   5 -10       21.90       14.17      2.88 o
   6   5 -10      166.82      158.39      3.73 o
   7   5 -10       60.96       54.38      3.49 o
   8   5 -10       10.81       14.57      2.97 o
   9   5 -10        4.89        5.68      3.11 o
  10   5 -10       17.99       14.09      3.16 o
   2   6 -10       36.56       31.14      4.03 o
   3   6 -10        0.78        3.37      3.98 o
   4   6 -10      143.89      155.48      4.43 o
   5   6 -10       70.57       71.00      3.32 o
   6   6 -10       52.58       49.88      3.23 o
   7   6 -10        0.94       -1.93      2.83 o
   8   6 -10       70.51       68.24      4.46 o
   9   6 -10       32.64       31.80      3.18 o
   2   7 -10        4.95       15.20      4.03 o
   3   7 -10        9.59        9.10      4.15 o
   4   7 -10       52.56       50.42      3.16 o
   5   7 -10       32.92       40.26      4.22 o
   6   7 -10       58.91       49.48      4.29 o
   7   7 -10        2.74        2.59      4.10 o
   8   7 -10        1.51        0.71      2.97 o
   1   8 -10        5.44        5.68      2.92 o
   2   8 -10       78.90       68.41      3.30 o
   3   8 -10        3.24        5.68      3.16 o
   4   8 -10       72.04       70.58      4.46 o
   5   8 -10        0.68        2.43      2.83 o
   6   8 -10       12.58       13.84      2.95 o
   7   8 -10        5.39        9.73      4.34 o
   1   9 -10       15.26       13.65      3.11 o
   2   9 -10        2.07        5.44      2.99 o
   3   9 -10        9.28        7.52      2.92 o
   4   9 -10       36.91       32.86      4.34 o
   5   9 -10       13.93       14.83      3.23 o
   1  10 -10        1.63       -0.64      2.95 o
   2  10 -10        6.99        8.96      3.21 o
   6   0  -9      214.10      210.91      5.02 o
   8   0  -9      187.82      159.96      4.88 o
  10   0  -9       72.30       59.99      3.49 o
  12   0  -9      260.23      237.36      4.53 o
   4   1  -9      412.22      393.14      5.00 o
   5   1  -9       11.48        7.61      3.11 o
   6   1  -9      448.31      412.86      4.74 o
   7   1  -9       96.77       90.26      3.12 o
   8   1  -9      123.68      128.51      2.99 o
   9   1  -9        2.03        2.08      1.99 o
  10   1  -9       78.29       73.05      4.92 o
  11   1  -9       17.63       16.96      3.01 o
  12   1  -9       10.20       11.71      2.43 o
   3   2  -9       60.55       62.64      3.39 o
   4   2  -9       19.70       15.51      3.23 o
   5   2  -9       19.45       10.80      4.36 o
   6   2  -9      461.66      411.31      4.84 o
   7   2  -9       51.66       51.06      4.27 o
   8   2  -9       44.99       46.81      4.31 o
   9   2  -9        0.23        2.00      2.38 o
  10   2  -9       91.87       86.57      2.49 o
  11   2  -9        3.49       10.63      2.39 o
  12   2  -9       98.00      104.91      7.14 o
   2   3  -9      138.24      129.27      3.49 o
   3   3  -9       24.77       20.44      4.24 o
   4   3  -9      243.46      237.28      4.22 o
   5   3  -9      464.43      424.02      4.77 o
   6   3  -9       31.65       35.69      4.43 o
   7   3  -9       25.91       19.73      3.04 o
   8   3  -9        4.88        6.98      2.76 o
   9   3  -9       29.82       24.54      4.12 o
  10   3  -9       48.48       40.12      4.29 o
  11   3  -9        7.38        9.03      4.03 o
  12   3  -9        5.61        4.41      4.31 o
   2   4  -9       25.74       27.74      2.88 o
   3   4  -9       44.07       43.02      2.85 o
   4   4  -9       81.80       77.73      3.37 o
   5   4  -9       10.36        5.85      2.99 o
   6   4  -9       83.19       92.01      3.30 o
   7   4  -9       23.09       23.31      4.17 o
   8   4  -9       41.55       40.07      3.16 o
   9   4  -9       13.32        8.44      2.88 o
  10   4  -9      107.30       99.89      3.58 o
  11   4  -9        7.96        8.51      3.23 o
  12   4  -9       43.76       39.60      4.62 o
   1   5  -9       22.77       24.21      3.91 o
   2   5  -9      293.06      261.66      4.27 o
   3   5  -9       18.67       13.06      4.05 o
   4   5  -9      226.37      238.88      4.95 o
   5   5  -9       10.06        7.92      3.02 o
   6   5  -9       95.36      103.92      4.50 o
   7   5  -9       12.87       18.45      4.20 o
   8   5  -9       32.50       32.65      4.12 o
   9   5  -9       10.66        9.71      3.06 o
  10   5  -9       15.06       15.16      3.09 o
  11   5  -9        6.96        3.23      3.13 o
   1   6  -9       26.82       27.44      3.04 o
   2   6  -9       35.56       34.77      4.20 o
   3   6  -9        4.51        4.50      4.01 o
   4   6  -9       28.18       27.67      3.89 o
   5   6  -9       20.00       25.95      2.90 o
   6   6  -9      101.86      100.55      4.27 o
   7   6  -9       80.86       82.09      4.38 o
   8   6  -9       34.29       37.10      3.18 o
   9   6  -9        4.51       10.79      4.29 o
  10   6  -9       62.37       73.00      4.64 o
   1   7  -9       23.79       23.19      2.97 o
   2   7  -9       72.94       67.75      3.25 o
   3   7  -9        0.28        5.37      3.98 o
   4   7  -9       76.26       64.15      3.23 o
   5   7  -9       11.77       10.87      4.05 o
   6   7  -9       11.28       12.00      2.95 o
   7   7  -9       12.35       12.87      2.92 o
   8   7  -9        0.21        8.65      4.10 o
   9   7  -9       31.62       27.15      3.23 o
  10   7  -9       15.42       12.04      3.21 o
   1   8  -9       15.43       19.07      4.15 o
   2   8  -9       14.56       13.32      2.85 o
   3   8  -9       18.15       18.55      2.92 o
   4   8  -9        9.51       14.00      4.22 o
   5   8  -9        9.94       13.93      2.88 o
   6   8  -9        2.29        3.04      2.83 o
   7   8  -9       17.79       16.59      2.97 o
   8   8  -9       45.87       37.29      4.41 o
   9   8  -9        0.74       -1.11      4.36 o
   0   9  -9        4.93        6.39      2.97 o
   1   9  -9       16.47       24.84      4.15 o
   2   9  -9       41.10       36.94      3.35 o
   3   9  -9        8.50       11.31      2.92 o
   4   9  -9       94.14       91.47      4.46 o
   5   9  -9        7.03        2.92      2.88 o
   6   9  -9       14.52       15.11      3.18 o
   7   9  -9        2.80        6.20      4.29 o
   1  10  -9        8.26       13.69      4.38 o
   2  10  -9        1.66       -1.46      4.12 o
   3  10  -9       13.00       16.36      4.12 o
   4  10  -9       11.87       13.53      2.92 o
   5  10  -9        4.91        4.64      3.04 o
   1  11  -9        0.95        3.98      2.99 o
   2  11  -9       24.58       23.74      3.30 o
   4   0  -8     1748.82     1630.77      8.64 o
   6   0  -8      145.44      138.05      3.75 o
   8   0  -8       74.21       62.35      3.30 o
  10   0  -8      146.27      136.24      4.79 o
  12   0  -8       99.08       85.63      3.61 o
   3   1  -8       61.21       62.59      4.83 o
   4   1  -8      139.99      131.26      4.69 o
   5   1  -8       26.18       19.15      4.73 o
   6   1  -8      838.13      765.69     15.54 o
   7   1  -8       36.81       27.23      2.43 o
   8   1  -8       58.29       56.20      2.54 o
   9   1  -8        3.76        4.31      2.21 o
  10   1  -8       89.33       85.82      6.92 o
  11   1  -8        4.68        7.05      2.05 o
  12   1  -8       97.68       97.62      5.25 o
  13   1  -8        0.61        1.57      2.34 o
   2   2  -8      695.81      689.91      5.86 o
   3   2  -8       94.30       92.12      3.73 o
   4   2  -8      396.93      388.22      4.79 o
   5   2  -8      346.68      342.51      4.81 o
   6   2  -8       26.13       22.37      3.18 o
   7   2  -8       52.03       47.13      2.56 o
   8   2  -8      148.89      137.72      3.96 o
   9   2  -8        1.06        2.34      2.35 o
  10   2  -8       99.00       93.55      2.73 o
  11   2  -8       16.16       16.20      2.07 o
  12   2  -8       32.15       30.01      2.28 o
  13   2  -8       14.66       13.47      2.34 o
   2   3  -8      118.15      114.69      3.58 o
   3   3  -8       49.86       48.94      3.44 o
   4   3  -8       30.90       33.78      4.50 o
   5   3  -8       14.44       15.32      3.13 o
   6   3  -8      353.17      346.76      5.62 o
   7   3  -8      413.50      368.93      4.58 o
   8   3  -8      125.81      116.76      3.56 o
   9   3  -8        7.59        8.01      4.03 o
  10   3  -8      149.52      148.81      2.96 o
  11   3  -8       30.25       27.64      3.72 o
  12   3  -8      158.99      160.50      3.52 o
  13   3  -8        8.57        7.55      2.59 o
   1   4  -8        2.27        7.90      2.95 o
   2   4  -8      193.51      157.16      3.77 o
   3   4  -8       53.04       55.49      3.28 o
   4   4  -8      159.33      151.26      4.72 o
   5   4  -8       48.74       44.08      4.24 o
   6   4  -8      166.45      151.68      3.63 o
   7   4  -8      103.94      103.41      4.50 o
   8   4  -8       43.74       39.93      3.11 o
   9   4  -8       30.92       29.02      2.99 o
  10   4  -8       76.84       74.47      3.30 o
  11   4  -8       44.50       45.75      3.32 o
  12   4  -8        4.82       10.79      4.41 o
  13   4  -8       25.64       20.25      3.16 o
   1   5  -8      319.58      288.59      4.41 o
   2   5  -8       18.04       10.49      2.90 o
   3   5  -8       27.70       27.55      3.04 o
   4   5  -8      107.31       92.52      3.30 o
   5   5  -8       16.35       17.21      2.90 o
   6   5  -8      113.89      109.19      4.46 o
   7   5  -8       47.32       44.08      4.41 o
   8   5  -8       58.40       61.08      3.11 o
   9   5  -8        4.98        9.97      4.03 o
  10   5  -8       96.82       88.22      3.70 o
  11   5  -8        3.05        4.15      4.08 o
  12   5  -8       63.04       55.25      3.39 o
   0   6  -8      179.46      188.51      4.76 o
   1   6  -8      135.48      125.80      4.57 o
   2   6  -8      161.83      160.15      4.62 o
   3   6  -8       11.65        9.10      2.69 o
   4   6  -8       73.20       79.80      3.39 o
   5   6  -8       23.48       20.93      2.78 o
   6   6  -8       21.30       19.87      2.95 o
   7   6  -8        4.00        9.64      2.78 o
   8   6  -8       39.76       43.35      3.11 o
   9   6  -8        9.82        8.34      2.97 o
  10   6  -8       28.92       24.30      3.28 o
  11   6  -8        9.41        8.46      3.06 o
   1   7  -8       12.18       15.08      4.08 o
   2   7  -8      141.39      139.66      3.56 o
   3   7  -8       10.40       12.37      4.29 o
   4   7  -8       33.16       35.33      4.22 o
   5   7  -8        6.35        4.45      2.80 o
   6   7  -8       41.92       51.60      3.96 o
   7   7  -8       16.15        9.71      2.80 o
   8   7  -8       47.39       54.88      3.16 o
   9   7  -8        0.65       -1.77      2.97 o
  10   7  -8      179.16      155.06      3.89 o
  11   7  -8        0.37        5.87      2.97 o
   0   8  -8      139.95      126.50      3.61 o
   1   8  -8       14.98       17.63      3.06 o
   2   8  -8       90.64       98.97      4.48 o
   3   8  -8       12.97       13.95      2.97 o
   4   8  -8       51.27       45.21      4.10 o
   5   8  -8       19.86       24.37      2.99 o
   6   8  -8       37.03       34.98      2.92 o
   7   8  -8        8.77        9.17      2.83 o
   8   8  -8       13.56       13.25      2.95 o
   9   8  -8       37.55       34.53      3.02 o
  10   8  -8        9.49       10.91      3.09 o
   1   9  -8       39.51       34.86      2.99 o
   2   9  -8        7.97        9.62      4.03 o
   3   9  -8       35.37       38.85      4.12 o
   4   9  -8        0.37        7.19      3.94 o
   5   9  -8        1.47       -0.40      2.83 o
   6   9  -8       10.63        9.97      3.13 o
   7   9  -8        3.56        7.80      2.97 o
   8   9  -8       30.23       27.77      3.18 o
   9   9  -8        0.75        2.73      4.17 o
   0  10  -8       19.26       24.72      2.88 o
   1  10  -8        3.19        5.30      2.85 o
   2  10  -8       37.50       42.50      3.09 o
   3  10  -8        5.78        4.62      3.09 o
   4  10  -8       53.01       52.45      3.09 o
   5  10  -8        5.13        4.55      2.99 o
   6  10  -8       14.08       19.35      4.36 o
   7  10  -8        0.42        3.11      2.99 o
   1  11  -8        1.70        1.91      2.78 o
   2  11  -8        0.79        4.67      4.10 o
   3  11  -8       15.36       18.05      4.17 o
   4  11  -8        2.35        1.56      3.11 o
   5  11  -8        3.08        9.73      4.41 o
   4   0  -7      488.25      445.67      5.36 o
   6   0  -7      712.69      671.51      6.07 o
   8   0  -7      550.04      524.20      6.14 o
  10   0  -7      222.37      228.97      4.95 o
  12   0  -7      127.94      112.89      4.67 o
  14   0  -7      130.57      137.74      4.97 o
   2   1  -7      919.87      843.31      6.75 o
   3   1  -7       10.58       11.03      3.25 o
   4   1  -7      756.99      687.51      8.84 o
   5   1  -7       71.53       64.02      2.73 o
   6   1  -7      148.16      135.88      4.68 o
   7   1  -7       72.83       65.21      2.83 o
   8   1  -7       74.92       73.17      2.42 o
   9   1  -7      150.59      143.80      2.86 o
  10   1  -7      201.79      194.25      3.59 o
  11   1  -7        2.48        5.08      2.36 o
  12   1  -7       33.48       32.26      2.49 o
  13   1  -7        3.47        4.19      2.41 o
  14   1  -7        2.04        4.72      2.27 o
   1   2  -7      343.13      334.56      4.65 o
   2   2  -7      250.07      241.27      4.46 o
   3   2  -7      539.51      480.07      5.34 o
   4   2  -7      178.84      169.24      4.17 o
   5   2  -7       55.13       45.83      4.69 o
   6   2  -7      383.81      335.51      3.74 o
   7   2  -7      108.21       94.42      2.98 o
   8   2  -7       64.08       56.20      4.88 o
   9   2  -7        5.58        6.59      3.03 o
  10   2  -7       33.64       30.40      2.32 o
  11   2  -7       27.28       27.67      2.51 o
  12   2  -7      115.58      106.72      3.40 o
  13   2  -7        0.62       -1.17      2.46 o
  14   2  -7       76.51       76.75      3.43 o
   1   3  -7     1144.30     1174.98      7.82 o
   2   3  -7      238.18      206.38      4.01 o
   3   3  -7       88.54       83.70      3.58 o
   4   3  -7     1605.24     1550.47      8.85 o
   5   3  -7      103.48       92.36      3.77 o
   6   3  -7       31.26       29.86      3.37 o
   7   3  -7       88.12       85.89      4.50 o
   8   3  -7       55.00       59.20      3.42 o
   9   3  -7       25.88       22.55      4.17 o
  10   3  -7       66.48       57.27      2.45 o
  11   3  -7       53.63       49.82      2.61 o
  12   3  -7       18.89       22.69      2.52 o
  13   3  -7       26.26       25.12      2.66 o
  14   3  -7       20.35       19.20      2.54 o
   1   4  -7       73.96       73.16      3.37 o
   2   4  -7       59.10       56.58      3.23 o
   3   4  -7       25.76       28.24      3.23 o
   4   4  -7      330.72      293.30      5.48 o
   5   4  -7       16.90       17.30      3.04 o
   6   4  -7      476.15      452.68      5.86 o
   7   4  -7      100.01       90.75      3.37 o
   8   4  -7       22.55       11.74      4.05 o
   9   4  -7        1.29        1.60      2.97 o
  10   4  -7      165.45      143.28      3.70 o
  11   4  -7       59.58       47.24      2.44 o
  12   4  -7      100.05       99.14      8.27 o
  13   4  -7        4.43        3.61      2.55 o
   0   5  -7      406.34      396.05      5.83 o
   1   5  -7      233.18      205.88      4.32 o
   2   5  -7      199.81      198.07      4.95 o
   3   5  -7        2.52        3.44      4.31 o
   4   5  -7      407.21      373.96      4.79 o
   5   5  -7       33.12       33.64      2.92 o
   6   5  -7      322.55      313.52      5.12 o
   7   5  -7        2.72       -0.47      4.01 o
   8   5  -7      239.90      246.91      4.95 o
   9   5  -7       42.53       38.04      3.14 o
  10   5  -7       88.48       85.81      3.35 o
  11   5  -7        0.10        3.23      4.17 o
  12   5  -7        3.65        4.64      2.97 o
  13   5  -7        2.57       -2.29      2.99 o
   1   6  -7       62.81       64.66      2.84 o
   2   6  -7       14.04       13.69      3.11 o
   3   6  -7      222.49      206.00      4.95 o
   4   6  -7       86.33       79.40      3.16 o
   5   6  -7       16.66       16.85      3.96 o
   6   6  -7      127.32      110.82      3.49 o
   7   6  -7       32.54       33.26      2.85 o
   8   6  -7       60.34       56.39      3.04 o
   9   6  -7        2.28        2.85      2.73 o
  10   6  -7       33.52       35.92      3.09 o
  11   6  -7        2.85        2.19      2.90 o
  12   6  -7      146.66      119.02      3.77 o
   0   7  -7      298.60      271.07      4.34 o
   1   7  -7       39.93       30.86      2.52 o
   2   7  -7       64.28       64.03      4.27 o
   3   7  -7       16.24        9.00      2.90 o
   4   7  -7      233.81      226.51      3.99 o
   5   7  -7       36.97       33.07      2.95 o
   6   7  -7      181.91      161.23      3.77 o
   7   7  -7       33.80       34.84      2.88 o
   8   7  -7       52.57       60.98      4.22 o
   9   7  -7        5.37        7.64      2.92 o
  10   7  -7       13.21       10.82      2.85 o
  11   7  -7       15.12       16.64      4.20 o
  12   7  -7        4.76        9.43      3.23 o
   1   8  -7      113.56       96.84      2.38 o
   2   8  -7      183.12      162.70      4.79 o
   3   8  -7       53.51       47.26      3.28 o
   4   8  -7        2.43        5.49      2.88 o
   5   8  -7       48.70       40.94      3.98 o
   6   8  -7       33.88       28.05      2.90 o
   7   8  -7        3.55        3.63      2.88 o
   8   8  -7       24.15       19.70      3.02 o
   9   8  -7        4.27        7.00      4.12 o
  10   8  -7       81.19       79.92      4.46 o
  11   8  -7       23.01       21.31      3.11 o
   0   9  -7        2.05        1.93      2.80 o
   1   9  -7      119.68      111.61      2.50 o
   2   9  -7       55.02       57.66      4.20 o
   3   9  -7        7.48        7.59      3.02 o
   4   9  -7       27.12       26.49      2.95 o
   5   9  -7       29.09       22.23      2.97 o
   6   9  -7       55.59       59.71      4.41 o
   7   9  -7        1.53        1.32      2.85 o
   8   9  -7       30.07       23.15      4.12 o
   9   9  -7        8.83        7.82      2.97 o
  10   9  -7        2.16        0.71      2.78 o
   1  10  -7        0.78        3.98      2.24 o
   2  10  -7       11.15       10.94      2.99 o
   3  10  -7        6.78        4.90      2.76 o
   4  10  -7        3.22        4.81      2.85 o
   5  10  -7        3.69        4.01      4.08 o
   6  10  -7        3.47        2.40      4.31 o
   7  10  -7       19.10       13.22      3.13 o
   8  10  -7        9.30       11.76      3.21 o
   0  11  -7       19.49       20.98      3.06 o
   1  11  -7        0.85        3.66      2.36 o
   2  11  -7       27.53       23.43      2.92 o
   3  11  -7        0.43       -2.71      3.02 o
   4  11  -7       29.87       29.09      3.23 o
   5  11  -7        9.09        6.25      4.31 o
   6  11  -7        4.16        2.05      4.34 o
   1  12  -7       13.47        7.91      2.47 o
   2  12  -7        3.79        7.97      3.09 o
   3  12  -7        0.81        0.97      2.90 o
   4  12  -7        3.17        3.04      2.90 o
   2   0  -6      189.31      192.99      4.32 o
   4   0  -6      827.18      836.44      7.05 o
   6   0  -6      362.33      314.23      4.93 o
   8   0  -6      899.48      868.30      7.69 o
  10   0  -6       18.23       15.20      2.97 o
  12   0  -6       97.00       83.88      3.49 o
  14   0  -6       24.55       34.25      4.36 o
   2   1  -6      403.86      475.94      6.26 o
   3   1  -6     1081.81     1019.14      7.56 o
   4   1  -6      504.54      466.79      5.17 o
   5   1  -6       10.22       13.57      2.69 o
   6   1  -6      683.50      641.20      4.98 o
   7   1  -6       13.60       11.69      2.46 o
   8   1  -6        0.36       -0.15      2.42 o
   9   1  -6       85.13       83.24      3.19 o
  10   1  -6      173.46      166.93      5.58 o
  11   1  -6       52.20       56.40      2.96 o
  12   1  -6      242.69      235.48     11.98 o
  13   1  -6        0.95        2.47      3.10 o
  14   1  -6      147.80      163.09      6.00 o
  15   1  -6        4.12        2.47      2.22 o
   1   2  -6       89.90       83.19      3.68 o
   2   2  -6      139.75      117.55      3.87 o
   3   2  -6      196.04      198.13      4.18 o
   4   2  -6      843.17      767.13      6.51 o
   5   2  -6      486.79      474.65     13.00 o
   6   2  -6      913.39      855.08      5.23 o
   7   2  -6       66.30       55.04      2.47 o
   8   2  -6       39.41       38.98      2.40 o
   9   2  -6      161.20      146.77     11.57 o
  10   2  -6       92.30       91.46      2.75 o
  11   2  -6       11.15       11.47      2.33 o
  12   2  -6       11.89       10.68      2.03 o
  13   2  -6        5.90        5.88      3.05 o
  14   2  -6        5.46        4.94      2.20 o
   1   3  -6      193.14      194.80      4.25 o
   2   3  -6      444.48      397.20      4.96 o
   3   3  -6      108.64      100.31      3.68 o
   4   3  -6       57.21       62.85      4.60 o
   5   3  -6       91.78       84.20      3.58 o
   6   3  -6      233.87      216.00      4.13 o
   7   3  -6       84.54       73.55      3.33 o
   8   3  -6      144.36      135.40      6.00 o
   9   3  -6        2.94        4.09      2.35 o
  10   3  -6       52.26       51.58      2.69 o
  11   3  -6      141.90      133.69      8.48 o
  12   3  -6      145.08      130.29      3.06 o
  13   3  -6       13.01       13.36      2.95 o
  14   3  -6      140.50      134.57      3.23 o
   0   4  -6      102.91       97.03      3.61 o
   1   4  -6       37.19       36.16      4.41 o
   2   4  -6      629.14      554.14      5.41 o
   3   4  -6      121.57      120.10      3.63 o
   4   4  -6      949.57      889.70      6.44 o
   5   4  -6      174.00      175.86      5.05 o
   6   4  -6      600.22      497.52      5.13 o
   7   4  -6       92.29       98.74      4.72 o
   8   4  -6      116.70      104.99      4.55 o
   9   4  -6       38.49       33.97      2.48 o
  10   4  -6       64.70       59.63      2.69 o
  11   4  -6        2.66        2.84      2.91 o
  12   4  -6        2.94        4.50      2.32 o
  13   4  -6        5.11        3.07      2.17 o
  14   4  -6        4.95        4.47      2.47 o
   1   5  -6      120.38      113.56      3.88 o
   2   5  -6      168.65      177.86      5.12 o
   3   5  -6       26.22       24.49      3.16 o
   4   5  -6      302.46      218.40      4.13 o
   5   5  -6        7.65        9.99      4.29 o
   6   5  -6      639.43      601.02      5.41 o
   7   5  -6      158.47      139.18      3.51 o
   8   5  -6       72.89       62.64      3.14 o
   9   5  -6       38.92       36.06      3.11 o
  10   5  -6      173.38      167.99      3.77 o
  11   5  -6       79.57       80.11      3.25 o
  12   5  -6       74.29       71.64      3.21 o
  13   5  -6        0.23       -1.89      2.90 o
   0   6  -6      699.91      635.82      5.91 o
   1   6  -6       67.24       65.74      2.81 o
   2   6  -6      140.26      142.15      5.02 o
   3   6  -6       10.57        7.35      4.48 o
   4   6  -6     1053.19      985.76      6.58 o
   5   6  -6      472.77      440.92      4.82 o
   6   6  -6       80.08       65.70      3.09 o
   7   6  -6        0.32       -0.68      2.66 o
   8   6  -6      103.67      105.55      3.42 o
   9   6  -6       87.30       81.48      3.28 o
  10   6  -6       37.66       36.79      3.09 o
  11   6  -6        9.93       12.82      4.05 o
  12   6  -6       25.64       19.54      3.06 o
  13   6  -6       15.74       18.01      3.28 o
   1   7  -6       23.24       18.05      2.61 o
   2   7  -6      168.40      151.69      3.89 o
   3   7  -6       49.46       40.55      3.06 o
   4   7  -6       66.36       63.49      3.32 o
   5   7  -6       32.45       32.39      2.92 o
   6   7  -6       39.63       40.85      3.02 o
   7   7  -6       25.02       26.66      2.78 o
   8   7  -6       22.60       24.30      3.96 o
   9   7  -6       44.84       45.12      2.92 o
  10   7  -6       43.19       46.13      4.22 o
  11   7  -6       11.19        4.71      2.99 o
  12   7  -6       49.15       56.19      4.48 o
   0   8  -6       27.71       27.84      4.22 o
   1   8  -6       31.46       32.29      2.48 o
   2   8  -6      170.99      165.47      2.63 o
   3   8  -6        8.18        6.08      2.85 o
   4   8  -6      431.66      408.60      4.74 o
   5   8  -6       33.29       33.31      4.15 o
   6   8  -6       25.38       24.80      2.92 o
   7   8  -6        8.73        1.74      3.89 o
   8   8  -6       12.53       16.55      2.80 o
   9   8  -6       17.79       10.42      2.97 o
  10   8  -6       32.48       26.82      2.97 o
  11   8  -6       10.72       17.63      4.10 o
   1   9  -6       11.33       16.22      2.43 o
   2   9  -6        5.79        5.78      2.00 o
   3   9  -6       51.28       52.47      3.16 o
   4   9  -6       78.09       79.30      3.30 o
   5   9  -6       71.03       61.88      3.23 o
   6   9  -6       74.18       69.90      3.06 o
   7   9  -6       21.63       20.25      2.95 o
   8   9  -6       25.81       27.01      2.95 o
   9   9  -6        6.43        5.52      2.76 o
  10   9  -6       29.92       27.20      2.99 o
   0  10  -6       37.20       33.97      2.80 o
   1  10  -6       36.03       33.85      4.55 o
   2  10  -6        7.62        6.55      2.00 o
   3  10  -6       11.52       16.36      4.08 o
   4  10  -6       54.56       41.53      3.16 o
   5  10  -6        9.06       10.09      3.13 o
   6  10  -6       11.94       12.26      3.02 o
   7  10  -6       14.80       18.93      4.20 o
   8  10  -6        8.36       11.41      3.02 o
   9  10  -6        3.74        0.94      2.85 o
   1  11  -6       11.71       14.39      2.95 o
   2  11  -6       35.94       35.14      3.09 o
   3  11  -6        4.61        7.24      2.90 o
   4  11  -6        5.88        1.96      2.83 o
   5  11  -6       10.19       15.23      4.12 o
   6  11  -6       22.82       27.86      4.05 o
   7  11  -6       24.29       21.02      3.23 o
   8  11  -6        0.02       -1.04      3.11 o
   0  12  -6        9.58        9.29      3.04 o
   1  12  -6       27.71       29.00      3.61 o
   2  12  -6       20.36       17.44      2.92 o
   3  12  -6        3.24        2.66      2.97 o
   4  12  -6        7.50        7.33      4.12 o
   5  12  -6        6.21        1.15      2.95 o
   2   0  -5     1165.05     1104.81      9.00 o
   4   0  -5     1408.96     1376.89      9.12 o
   6   0  -5      412.93      381.82      6.23 o
   8   0  -5      466.38      405.95      5.17 o
  10   0  -5      196.82      196.70      4.95 o
  12   0  -5      106.36      109.56      3.51 o
  14   0  -5      153.75      153.59      5.00 o
   1   1  -5      189.52      183.08      5.59 o
   2   1  -5      669.00      572.34      6.34 o
   3   1  -5      148.76      144.11      3.06 o
   4   1  -5     1737.49     1649.81     15.66 o
   5   1  -5      971.20      971.17     29.47 o
   6   1  -5      549.27      520.72     12.90 o
   7   1  -5       58.19       54.75      3.24 o
   8   1  -5      371.97      332.08      9.31 o
   9   1  -5       37.77       34.53      3.09 o
  10   1  -5      336.08      303.15      3.29 o
  11   1  -5       29.18       29.39      2.50 o
  12   1  -5        9.67        7.35      1.95 o
  13   1  -5       29.55       28.58      2.21 o
  14   1  -5        3.73        3.16      2.41 o
  15   1  -5        8.26        6.54      2.53 o
   1   2  -5       84.69       85.15      3.80 o
   2   2  -5      998.51     1054.01      8.28 o
   3   2  -5      383.02      407.20      6.14 o
   4   2  -5      150.94      145.92      3.71 o
   5   2  -5       87.49      108.74      3.66 o
   6   2  -5      662.39      617.73     31.41 o
   7   2  -5       70.90       78.88      5.63 o
   8   2  -5      385.33      362.11      7.54 o
   9   2  -5       58.69       58.43      2.37 o
  10   2  -5     1325.49     1204.50      5.58 o
  11   2  -5        0.41        4.01      2.34 o
  12   2  -5      110.15      106.97      2.76 o
  13   2  -5        3.22        4.99      1.99 o
  14   2  -5      167.27      165.09      3.02 o
  15   2  -5        4.50        4.49      2.45 o
   0   3  -5     1195.80     1098.98      7.81 o
   1   3  -5      755.26      725.49      6.58 o
   2   3  -5      483.62      420.25      5.32 o
   3   3  -5      348.49      378.05      5.93 o
   4   3  -5      777.65      703.52      6.15 o
   5   3  -5      101.06      126.60      3.94 o
   6   3  -5      191.71      165.04     12.33 o
   7   3  -5       86.77       79.06      4.79 o
   8   3  -5      308.19      289.37      4.54 o
   9   3  -5      455.59      415.19      5.34 o
  10   3  -5       44.93       40.11      2.52 o
  11   3  -5      111.79      106.79      3.41 o
  12   3  -5       10.15        7.67      2.58 o
  13   3  -5        0.76        1.67      2.33 o
  14   3  -5        1.34        5.25      2.83 o
  15   3  -5       10.10       12.63      3.61 o
   1   4  -5        7.95       10.18      2.57 o
   2   4  -5        2.62        5.89      4.45 o
   3   4  -5      611.97      624.75      6.69 o
   4   4  -5      401.98      370.72      5.50 o
   5   4  -5       50.45       53.51      3.21 o
   6   4  -5      156.69      151.72      4.98 o
   7   4  -5        3.18        3.91      3.09 o
   8   4  -5      122.81      113.52      3.58 o
   9   4  -5      143.68      136.22      3.43 o
  10   4  -5      178.91      170.82      8.74 o
  11   4  -5       46.50       44.35      2.52 o
  12   4  -5      204.32      188.79      3.19 o
  13   4  -5        0.16       -0.16      2.41 o
  14   4  -5       82.76       76.64      2.85 o
   0   5  -5      532.70      503.59      5.69 o
   1   5  -5       27.24       23.20      2.32 o
   2   5  -5      539.70      496.89      5.55 o
   3   5  -5       20.33       18.46      4.15 o
   4   5  -5      464.23      451.73      5.67 o
   5   5  -5       32.11       22.79      4.29 o
   6   5  -5      153.67      144.45      3.80 o
   7   5  -5       89.34       90.79      3.42 o
   8   5  -5      293.16      288.24      5.14 o
   9   5  -5       55.25       52.71      3.09 o
  10   5  -5       87.58       92.20      4.39 o
  11   5  -5        9.52        9.45      2.83 o
  12   5  -5        2.64        2.59      2.32 o
  13   5  -5        7.59        7.43      2.41 o
  14   5  -5        7.24        9.44      2.79 o
   1   6  -5       17.75       14.04      2.27 o
   2   6  -5      239.09      228.62      6.79 o
   3   6  -5       22.15       25.13      3.23 o
   4   6  -5       46.87       48.49      4.43 o
   5   6  -5      102.83      107.56      4.72 o
   6   6  -5      316.23      289.09      4.29 o
   7   6  -5      263.08      252.66      3.92 o
   8   6  -5       97.50      100.48      4.20 o
   9   6  -5       34.21       36.65      4.01 o
  10   6  -5      130.17      128.45      3.44 o
  11   6  -5       17.03       11.05      2.90 o
  12   6  -5       98.97       89.54      3.51 o
  13   6  -5        1.56       -1.63      2.97 o
   0   7  -5      508.71      453.01      5.98 o
   1   7  -5        5.03        8.16      2.94 o
   2   7  -5      232.19      216.21      4.97 o
   3   7  -5      103.07      103.01      3.54 o
   4   7  -5      198.34      196.05      4.95 o
   5   7  -5       61.43       54.93      3.21 o
   6   7  -5      195.21      193.70      4.55 o
   7   7  -5       23.91       23.43      4.10 o
   8   7  -5        9.38        9.52      2.76 o
   9   7  -5       16.22       16.15      2.80 o
  10   7  -5       12.85       15.41      3.87 o
  11   7  -5        5.06       -0.31      2.76 o
  12   7  -5       18.98       15.04      2.85 o
  13   7  -5       22.51       17.89      3.21 o
   1   8  -5       23.21       25.19      2.51 o
   2   8  -5       24.49       20.95      2.20 o
   3   8  -5       78.06       67.54      4.55 o
   4   8  -5      146.26      127.53      3.61 o
   5   8  -5       59.59       64.45      4.17 o
   6   8  -5      412.74      382.06      4.44 o
   7   8  -5       25.33       30.08      3.91 o
   8   8  -5        8.33        4.60      2.80 o
   9   8  -5       26.67       22.32      2.85 o
  10   8  -5       27.60       22.49      2.97 o
  11   8  -5        2.88        4.76      2.73 o
  12   8  -5       94.76      107.10      4.50 o
   0   9  -5      666.43      635.33      6.71 o
   1   9  -5       21.97       19.12      2.12 o
   2   9  -5       69.99       62.56      2.59 o
   3   9  -5        9.31        7.33      2.88 o
   4   9  -5      173.77      165.05      3.73 o
   5   9  -5       29.68       28.92      4.15 o
   6   9  -5       43.55       44.60      4.13 o
   7   9  -5        5.70        6.13      3.84 o
   8   9  -5       26.11       23.10      3.13 o
   9   9  -5        5.24        1.48      2.85 o
  10   9  -5       36.75       41.04      4.10 o
  11   9  -5        5.79        1.93      3.06 o
   1  10  -5       78.36       75.81      3.12 o
   2  10  -5        7.59        8.73      2.37 o
   3  10  -5       55.26       57.75      3.14 o
   4  10  -5       37.26       32.55      3.02 o
   5  10  -5       12.76        9.97      2.97 o
   6  10  -5       50.49       51.48      4.20 o
   7  10  -5        3.53        2.99      2.97 o
   8  10  -5        7.10       23.22      4.15 o
   9  10  -5        2.30        0.24      4.10 o
  10  10  -5        8.26        7.66      2.97 o
   0  11  -5       67.28       57.97      3.25 o
   1  11  -5       17.52       13.12      2.06 o
   2  11  -5       79.37       78.45      4.82 o
   3  11  -5        2.86        0.09      4.10 o
   4  11  -5       46.13       46.32      4.17 o
   5  11  -5       32.81       35.76      3.18 o
   6  11  -5        5.73        7.33      2.90 o
   7  11  -5        0.50        1.48      4.05 o
   8  11  -5        7.56       10.63      3.06 o
   1  12  -5        7.01        6.15      2.47 o
   2  12  -5        9.39        9.61      4.09 o
   3  12  -5        4.92        6.01      2.85 o
   4  12  -5       17.72       16.59      4.55 o
   5  12  -5        6.67        4.31      2.88 o
   6  12  -5       12.92       13.27      3.09 o
   0  13  -5       23.26       22.37      3.37 o
   1  13  -5        4.61        3.13      2.50 o
   2  13  -5       12.07       12.82      3.23 o
   3  13  -5        2.24        1.58      2.95 o
   2   0  -4     2357.42     2252.35     13.27 o
   4   0  -4     8944.25     9082.02     24.32 o
   6   0  -4      806.73      793.17      7.08 o
   8   0  -4      656.98      594.96      6.76 o
  10   0  -4      132.71      133.51      4.60 o
  12   0  -4        9.46        9.03      2.62 o
  14   0  -4        5.68        6.79      2.78 o
   1   1  -4       86.41       71.91      4.08 o
   2   1  -4      313.03      325.75     13.90 o
   3   1  -4     3046.64     3100.84     10.28 o
   4   1  -4      101.62       92.50      4.93 o
   5   1  -4       41.00       38.14      2.42 o
   6   1  -4      357.14      338.25      3.91 o
   7   1  -4      228.97      216.12      3.34 o
   8   1  -4      777.32      732.05     12.33 o
   9   1  -4      302.94      273.05      8.18 o
  10   1  -4     1629.32     1575.02      7.50 o
  11   1  -4      174.63      163.69      3.40 o
  12   1  -4      156.98      167.15      6.80 o
  13   1  -4        3.29        5.46      2.28 o
  14   1  -4      140.25      143.53      9.96 o
  15   1  -4       21.44       23.64      2.27 o
   0   2  -4     1150.38     1044.34      8.39 o
   1   2  -4      305.82      303.70      5.34 o
   2   2  -4     1945.59     1848.20     10.94 o
   3   2  -4       27.65       28.50      3.54 o
   4   2  -4      479.63      446.12     21.04 o
   5   2  -4     1191.55     1223.79     56.24 o
   6   2  -4       18.53       13.72      2.26 o
   7   2  -4       40.45       39.90      3.20 o
   8   2  -4      128.31      117.21      2.97 o
   9   2  -4      246.33      236.59      9.51 o
  10   2  -4      276.72      265.93      3.48 o
  11   2  -4       24.41       26.53      2.88 o
  12   2  -4       35.85       32.04      6.62 o
  13   2  -4        1.90        4.35      1.95 o
  14   2  -4       38.70       37.45      4.14 o
  15   2  -4       33.93       32.10      2.34 o
   1   3  -4      396.52      442.33      6.75 o
   2   3  -4       31.12       22.23      3.42 o
   3   3  -4      136.22      126.57      4.03 o
   4   3  -4       54.04       51.07      4.48 o
   5   3  -4      128.12      127.79      2.92 o
   6   3  -4      568.34      549.61     25.97 o
   7   3  -4       47.74       46.22      3.28 o
   8   3  -4      306.72      287.18     12.19 o
   9   3  -4       31.60       29.29      2.30 o
  10   3  -4      463.76      458.78     28.55 o
  11   3  -4      322.37      296.42      5.53 o
  12   3  -4       85.97       93.36      3.10 o
  13   3  -4        7.03        7.85      4.32 o
  14   3  -4       62.01       55.56      2.33 o
  15   3  -4        7.99        9.00      2.48 o
   0   4  -4     3962.31     3716.58     14.12 o
   1   4  -4      166.32      140.57      3.83 o
   2   4  -4      139.40      119.94      3.92 o
   3   4  -4       12.54       17.96      4.41 o
   4   4  -4     1120.99     1160.84      8.20 o
   5   4  -4      210.37      227.34      4.15 o
   6   4  -4       42.64       37.39      4.20 o
   7   4  -4       76.21       73.91      3.43 o
   8   4  -4       99.04       89.79      5.87 o
   9   4  -4       81.91       78.25      2.82 o
  10   4  -4       50.88       49.45      3.10 o
  11   4  -4      116.73      116.66      8.61 o
  12   4  -4        0.72        2.66      2.32 o
  13   4  -4       23.16       20.63      2.95 o
  14   4  -4       12.31       12.32      2.49 o
  15   4  -4       28.50       27.25      2.56 o
   1   5  -4      240.09      249.47      3.56 o
   2   5  -4       52.41       49.48      4.51 o
   3   5  -4      624.84      637.20      5.93 o
   4   5  -4      197.01      202.34      4.03 o
   5   5  -4       20.74       17.87      2.85 o
   6   5  -4      451.20      480.43      5.76 o
   7   5  -4       23.13       26.33      4.20 o
   8   5  -4      164.42      161.03      3.58 o
   9   5  -4      278.57      273.15      4.03 o
  10   5  -4      108.90      108.62      3.28 o
  11   5  -4       69.42       72.03      4.77 o
  12   5  -4      153.95      152.35     17.26 o
  13   5  -4        0.28       -1.12      2.47 o
  14   5  -4       39.27       34.44      2.75 o
   0   6  -4      918.29      872.83      7.84 o
   1   6  -4      441.38      455.20      4.54 o
   2   6  -4      263.02      231.99      3.22 o
   3   6  -4      203.75      185.30      3.96 o
   4   6  -4      275.61      275.26      4.37 o
   5   6  -4      152.10      161.90      3.75 o
   6   6  -4       59.65       50.83      3.30 o
   7   6  -4       26.89       31.04      2.90 o
   8   6  -4        0.70        2.22      2.62 o
   9   6  -4      134.27      122.19      3.32 o
  10   6  -4       78.69       89.47      4.36 o
  11   6  -4      108.48      111.16      3.35 o
  12   6  -4       25.15       27.51      2.92 o
  13   6  -4       21.45       26.12      4.08 o
  14   6  -4        6.59        6.51      2.99 o
   1   7  -4      111.48      107.81      2.91 o
   2   7  -4       11.20        9.61      2.45 o
   3   7  -4       42.05       47.57      3.21 o
   4   7  -4        7.28        8.51      2.95 o
   5   7  -4       24.48       27.37      3.13 o
   6   7  -4      278.28      252.73      4.01 o
   7   7  -4       24.78       25.10      2.80 o
   8   7  -4       47.98       40.71      3.04 o
   9   7  -4        4.50        2.85      2.73 o
  10   7  -4       28.06       31.91      3.84 o
  11   7  -4       11.42       14.38      2.95 o
  12   7  -4      100.65       95.36      3.35 o
  13   7  -4        0.17        5.77      3.04 o
   0   8  -4      438.90      401.93      5.90 o
   1   8  -4      101.42       98.78      6.28 o
   2   8  -4      220.24      187.96     12.58 o
   3   8  -4       32.50       29.65      3.35 o
   4   8  -4       28.32       23.22      2.97 o
   5   8  -4       45.53       44.74      3.04 o
   6   8  -4      162.67      162.55      3.58 o
   7   8  -4       72.28       76.76      4.24 o
   8   8  -4      108.74      112.32      3.25 o
   9   8  -4        2.75        8.04      2.59 o
  10   8  -4       78.25       90.97      4.24 o
  11   8  -4        7.59        8.77      2.71 o
  12   8  -4        2.85        6.34      2.92 o
   1   9  -4       83.31       71.31      2.33 o
   2   9  -4       59.27       52.62      2.54 o
   3   9  -4       30.04       30.83      2.99 o
   4   9  -4        3.13        1.25      2.64 o
   5   9  -4       12.14       17.39      3.96 o
   6   9  -4       39.89       33.87      4.17 o
   7   9  -4       39.23       36.58      2.88 o
   8   9  -4       77.38       78.62      4.08 o
   9   9  -4        6.13        0.40      3.94 o
  10   9  -4       17.97       18.48      2.80 o
  11   9  -4       13.34        8.11      4.03 o
  12   9  -4       76.59       73.88      4.38 o
   0  10  -4      279.21      249.59      4.48 o
   1  10  -4       15.33       14.58      2.46 o
   2  10  -4      247.68      235.15      9.61 o
   3  10  -4       16.12       19.40      4.12 o
   4  10  -4       88.27      101.00      4.01 o
   5  10  -4       17.02       19.35      2.76 o
   6  10  -4       39.51       44.81      2.99 o
   7  10  -4        7.42        8.13      3.94 o
   8  10  -4        3.93        4.97      2.88 o
   9  10  -4        5.79        6.10      3.02 o
  10  10  -4       11.13       14.17      4.20 o
   1  11  -4      129.95      121.58      3.31 o
   2  11  -4       95.38       86.20      3.19 o
   3  11  -4        7.04        5.70      2.90 o
   4  11  -4       26.22       24.35      2.95 o
   5  11  -4        1.41       -0.80      2.69 o
   6  11  -4       82.82       74.31      3.35 o
   7  11  -4        9.09        7.26      3.02 o
   8  11  -4       26.28       25.74      3.11 o
   9  11  -4        1.13       -0.97      3.09 o
   0  12  -4       53.99       41.32      3.28 o
   1  12  -4       96.86       79.38      6.21 o
   2  12  -4       16.96       16.36      4.78 o
   3  12  -4        2.65       -0.49      2.97 o
   4  12  -4       33.08       31.49      3.16 o
   5  12  -4       36.54       31.26      2.99 o
   6  12  -4        4.45        3.18      3.09 o
   7  12  -4        8.29        8.08      3.02 o
   1  13  -4       14.36       11.92      2.52 o
   2  13  -4        3.87        5.65      2.43 o
   3  13  -4        8.47        5.56      2.99 o
   4  13  -4        5.82        7.99      4.15 o
   5  13  -4        0.93       -1.91      3.04 o
   2   0  -3     1433.35     1285.53     11.35 o
   4   0  -3     2256.46     2321.48     13.54 o
   6   0  -3     2263.75     2561.37     12.82 o
   8   0  -3      481.25      480.65      5.69 o
  10   0  -3      225.81      235.85      5.14 o
  12   0  -3      611.11      612.79      6.57 o
  14   0  -3      109.37      104.63      3.47 o
  16   0  -3       46.13       34.74      3.30 o
   0   1  -3     6849.52     6295.27     23.04 o
   1   1  -3     1095.62     1040.94      9.73 o
   2   1  -3     1963.40     1803.91      9.30 o
   3   1  -3      284.43      238.31      4.01 o
   4   1  -3      962.39      972.10      8.38 o
   5   1  -3      164.44      178.75      5.72 o
   6   1  -3      249.23      217.80      3.56 o
   7   1  -3      108.77      121.72      5.00 o
   8   1  -3      386.09      348.74      5.97 o
   9   1  -3      281.65      269.61      6.29 o
  10   1  -3       29.43       26.80      2.52 o
  11   1  -3        2.21        3.31      1.95 o
  12   1  -3       49.06       46.54      2.97 o
  13   1  -3        0.60        0.74      2.22 o
  14   1  -3       33.29       32.69      2.13 o
  15   1  -3        5.60        3.44      2.33 o
  16   1  -3       24.40       32.89      3.08 o
   1   2  -3      242.58      244.92      4.64 o
   2   2  -3     2061.51     2024.27     11.78 o
   3   2  -3     2850.71     2846.27     57.94 o
   4   2  -3      502.41      495.10     20.07 o
   5   2  -3      131.00      120.68      4.51 o
   6   2  -3      692.07      694.83     10.97 o
   7   2  -3      663.03      673.51      7.27 o
   8   2  -3      359.62      343.94      3.85 o
   9   2  -3      154.50      145.13      3.02 o
  10   2  -3     1849.48     1604.61    101.62 o
  11   2  -3       54.00       49.91      2.17 o
  12   2  -3      317.71      314.71      5.67 o
  13   2  -3        6.15        4.65      2.18 o
  14   2  -3      145.49      156.89      3.35 o
  15   2  -3        0.52        0.38      2.20 o
  16   2  -3       71.60       62.66      4.07 o
   0   3  -3     5277.10     4977.91     18.56 o
   1   3  -3      627.45      580.04      5.01 o
   2   3  -3      701.68      668.75      7.65 o
   3   3  -3      159.64      172.52      4.32 o
   4   3  -3     3630.17     3903.11     14.20 o
   5   3  -3      195.63      212.22     13.07 o
   6   3  -3      709.49      671.90     36.97 o
   7   3  -3       10.44        9.89      2.47 o
   8   3  -3      441.54      396.84     15.70 o
   9   3  -3      389.71      367.01     15.64 o
  10   3  -3      116.72      109.38      2.67 o
  11   3  -3       67.88       65.36      2.73 o
  12   3  -3        8.57       11.15      2.11 o
  13   3  -3       16.47        9.63      2.05 o
  14   3  -3       15.50       15.85      2.99 o
  15   3  -3        6.65        5.94      3.07 o
   1   4  -3       68.06       67.67      3.51 o
   2   4  -3      740.24      726.16      6.41 o
   3   4  -3       30.37       23.88      4.43 o
   4   4  -3      301.32      341.36      4.96 o
   5   4  -3      113.96      127.56      3.66 o
   6   4  -3      683.20      684.83      5.77 o
   7   4  -3      266.11      256.62     16.48 o
   8   4  -3      165.16      153.69      6.26 o
   9   4  -3      114.86      110.38      5.93 o
  10   4  -3      308.17      301.12      7.96 o
  11   4  -3       74.88       73.17      2.66 o
  12   4  -3      123.86      126.23      4.63 o
  13   4  -3       15.88       12.35      2.25 o
  14   4  -3      157.42      152.70      3.47 o
  15   4  -3        5.41        7.61      2.42 o
   0   5  -3     2186.32     2139.32     11.63 o
   1   5  -3      116.12      113.47      2.82 o
   2   5  -3      256.12      235.04      3.32 o
   3   5  -3      169.04      173.93      4.95 o
   4   5  -3      127.06      140.80      4.79 o
   5   5  -3      135.14      119.97      3.42 o
   6   5  -3      587.72      642.76      6.14 o
   7   5  -3       10.33       10.02      2.76 o
   8   5  -3       57.25       53.72      3.16 o
   9   5  -3       51.46       45.45      2.75 o
  10   5  -3      199.38      194.53     12.09 o
  11   5  -3       22.88       25.77      4.45 o
  12   5  -3        0.80        4.12      2.42 o
  13   5  -3        0.38        1.39      2.35 o
  14   5  -3        7.03        6.00      3.29 o
  15   5  -3        8.06        8.78      2.55 o
   1   6  -3      765.16      711.08     35.73 o
   2   6  -3      195.28      183.16      3.39 o
   3   6  -3      236.69      236.81      4.39 o
   4   6  -3       29.93       28.24      4.43 o
   5   6  -3        1.22        4.31      4.22 o
   6   6  -3       31.43       31.59      4.13 o
   7   6  -3       51.66       55.42      3.06 o
   8   6  -3      255.94      260.28      3.94 o
   9   6  -3       11.63       13.86      2.62 o
  10   6  -3      198.38      182.80      3.68 o
  11   6  -3       32.35       30.17      3.02 o
  12   6  -3      136.72      131.12      3.54 o
  13   6  -3       11.71       16.73      4.05 o
  14   6  -3       74.90       67.56      3.37 o
   0   7  -3      600.41      541.49      6.10 o
   1   7  -3       21.36       17.29      4.54 o
   2   7  -3      340.76      300.17     30.73 o
   3   7  -3      297.63      276.25      4.37 o
   4   7  -3      994.21     1008.34      7.41 o
   5   7  -3       10.07       11.45      3.06 o
   6   7  -3      112.72      115.96      3.42 o
   7   7  -3        2.46        8.32      3.61 o
   8   7  -3       47.37       49.76      3.84 o
   9   7  -3       45.82       53.67      3.91 o
  10   7  -3       57.16       53.20      2.92 o
  11   7  -3       16.27       17.39      2.66 o
  12   7  -3       24.14       23.17      4.01 o
  13   7  -3        2.19        5.77      2.83 o
  14   7  -3       14.43        5.19      3.04 o
   1   8  -3      125.46      105.77      7.00 o
   2   8  -3      774.69      736.84     31.67 o
   3   8  -3      107.48      103.34      2.71 o
   4   8  -3       83.22       82.85      3.47 o
   5   8  -3      120.73      111.27      4.53 o
   6   8  -3       40.65       48.58      4.22 o
   7   8  -3        1.89        5.33      2.62 o
   8   8  -3      177.87      185.07      3.70 o
   9   8  -3       17.05       17.96      2.66 o
  10   8  -3       92.96       78.10      2.99 o
  11   8  -3       17.27       18.34      3.87 o
  12   8  -3       14.48       11.48      2.76 o
  13   8  -3        0.60        2.47      2.85 o
   0   9  -3     1839.09     1680.97      9.66 o
   1   9  -3      333.23      294.82      3.62 o
   2   9  -3       74.18       71.98      4.63 o
   3   9  -3        0.36        2.41      2.96 o
   4   9  -3       31.93       35.24      4.10 o
   5   9  -3       36.85       37.43      2.85 o
   6   9  -3       29.07       23.36      2.92 o
   7   9  -3        8.38        9.26      2.83 o
   8   9  -3       26.25       33.89      4.08 o
   9   9  -3       33.19       28.71      3.04 o
  10   9  -3       15.75       18.31      4.01 o
  11   9  -3        3.04        2.85      2.73 o
  12   9  -3       21.10       20.72      3.09 o
   1  10  -3       15.78       16.12      2.94 o
   2  10  -3        8.16        6.16      2.53 o
   3  10  -3        2.35        4.02      2.69 o
   4  10  -3        6.81        6.20      3.82 o
   5  10  -3       31.79       32.32      2.97 o
   6  10  -3        3.38        3.18      2.83 o
   7  10  -3       36.32       32.06      2.99 o
   8  10  -3       40.54       42.97      4.29 o
   9  10  -3        1.24        1.30      2.88 o
  10  10  -3       11.49       13.67      2.78 o
  11  10  -3       18.03       19.00      2.95 o
   0  11  -3       72.61       60.07      3.42 o
   1  11  -3       10.09        9.44      3.31 o
   2  11  -3       57.28       52.69      2.63 o
   3  11  -3       11.02       12.80      2.85 o
   4  11  -3        6.74       16.19      3.96 o
   5  11  -3        0.10        1.13      2.73 o
   6  11  -3       39.70       46.67      2.92 o
   7  11  -3       20.72       16.97      2.69 o
   8  11  -3       37.58       41.41      4.24 o
   9  11  -3       13.76       11.83      3.06 o
   1  12  -3        0.99        0.90      2.77 o
   2  12  -3       17.71       17.71      2.49 o
   3  12  -3        7.50        8.15      2.80 o
   4  12  -3        5.77        3.77      2.85 o
   5  12  -3        4.22        8.58      3.98 o
   6  12  -3       10.70       12.47      3.94 o
   7  12  -3        5.92        5.80      2.97 o
   8  12  -3       29.55       21.99      3.04 o
   0  13  -3       34.98       28.76      4.43 o
   1  13  -3        3.99        5.59      2.45 o
   2  13  -3       10.19        8.62      3.02 o
   3  13  -3        2.45        6.83      3.04 o
   4  13  -3        6.18        9.33      4.27 o
   5  13  -3       12.02       11.90      3.09 o
   2   0  -2       62.02       82.27      7.05 o
   4   0  -2     5418.43     5619.48     21.98 o
   6   0  -2     1754.65     1845.79     10.94 o
   8   0  -2     1987.95     1996.99     10.87 o
  10   0  -2      488.24      486.67      6.21 o
  12   0  -2      312.91      290.32      4.39 o
  14   0  -2       67.35       70.91      4.22 o
  16   0  -2       74.77       59.85      3.58 o
   1   1  -2      527.72      517.09      8.22 o
   2   1  -2     6077.99     5917.63    101.13 o
   3   1  -2       87.51       86.33      3.91 o
   4   1  -2      390.07      421.04      4.90 o
   5   1  -2      391.80      392.04      4.94 o
   6   1  -2      833.47      882.44      5.54 o
   7   1  -2      451.37      449.78     12.46 o
   8   1  -2      167.57      185.93      3.25 o
   9   1  -2       74.23       86.76      4.24 o
  10   1  -2      609.96      564.75      4.25 o
  11   1  -2      204.05      191.62      3.04 o
  12   1  -2      175.07      174.95      3.02 o
  13   1  -2       13.08       12.31      2.17 o
  14   1  -2      210.34      211.84      6.98 o
  15   1  -2        0.98        3.19      2.78 o
  16   1  -2      135.56      120.00      2.80 o
   0   2  -2     3833.18     3710.40     19.61 o
   1   2  -2     2818.76     2705.35     49.21 o
   2   2  -2       21.01       20.91      3.94 o
   3   2  -2      473.40      456.15     22.02 o
   4   2  -2     1024.40      993.63     16.20 o
   5   2  -2     1337.43     1406.24     12.10 o
   6   2  -2     2156.96     2216.04     19.77 o
   7   2  -2       70.58       73.50      2.71 o
   8   2  -2       55.01       50.09      2.55 o
   9   2  -2      144.78      129.95      4.23 o
  10   2  -2      146.41      140.92      3.03 o
  11   2  -2        9.40       13.25      2.50 o
  12   2  -2      128.89      126.17      2.46 o
  13   2  -2        0.65        0.34      2.09 o
  14   2  -2       10.43       13.09      1.99 o
  15   2  -2        8.45       11.14      2.23 o
  16   2  -2       30.33       35.83      3.04 o
   1   3  -2      267.98      205.20     27.89 o
   2   3  -2     1236.01     1283.15     10.15 o
   3   3  -2      118.56      127.65      5.35 o
   4   3  -2       77.52       78.90      5.73 o
   5   3  -2      125.09      124.60      8.11 o
   6   3  -2      203.00      233.41      7.56 o
   7   3  -2      336.12      362.04     16.21 o
   8   3  -2       99.86      101.97      2.75 o
   9   3  -2        0.89        3.98      3.78 o
  10   3  -2      132.46      125.14      2.91 o
  11   3  -2      382.94      377.11     13.24 o
  12   3  -2      275.24      279.70      6.83 o
  13   3  -2        4.53        4.35      2.29 o
  14   3  -2      150.28      149.27      3.78 o
  15   3  -2        0.70        0.77      2.98 o
  16   3  -2      123.98      106.69      5.76 o
   0   4  -2      750.92      629.96      7.37 o
   1   4  -2      309.42      316.88     16.95 o
   2   4  -2     2387.18     2308.21     65.01 o
   3   4  -2       45.67       51.18      3.39 o
   4   4  -2     1663.06     1631.14      9.12 o
   5   4  -2      596.73      654.95      6.69 o
   6   4  -2      328.75      315.15     11.77 o
   7   4  -2      135.08      132.09      8.61 o
   8   4  -2      728.44      719.77     27.64 o
   9   4  -2       32.83       29.37      2.51 o
  10   4  -2       65.98       70.68      2.71 o
  11   4  -2       69.37       71.05      4.50 o
  12   4  -2        6.61        6.71      2.30 o
  13   4  -2       12.31       11.04      2.28 o
  14   4  -2       24.88       24.04      2.39 o
  15   4  -2        8.12        6.54      2.40 o
   1   5  -2      654.83      669.37     18.59 o
   2   5  -2     1012.03     1012.53    144.42 o
   3   5  -2      486.41      546.22      5.67 o
   4   5  -2      850.71      856.21      7.15 o
   5   5  -2      146.63      130.78      3.56 o
   6   5  -2      629.46      664.60      5.58 o
   7   5  -2      199.09      214.52      3.87 o
   8   5  -2      274.01      265.68      5.05 o
   9   5  -2      107.16      107.48      5.92 o
  10   5  -2      757.09      727.89     13.75 o
  11   5  -2       63.84       61.07      6.60 o
  12   5  -2      119.98      122.01      3.73 o
  13   5  -2        8.14        7.10      2.29 o
  14   5  -2      183.18      209.31     12.11 o
  15   5  -2        2.80        0.36      3.03 o
   0   6  -2     6335.40     5873.12     18.67 o
   1   6  -2     3558.52     3296.06     71.30 o
   2   6  -2      172.67      148.75     24.78 o
   3   6  -2      256.52      267.78      4.63 o
   4   6  -2     1372.55     1413.92      8.16 o
   5   6  -2      183.40      211.78      4.91 o
   6   6  -2      492.79      464.32      4.77 o
   7   6  -2      124.15      132.19      4.46 o
   8   6  -2      276.92      286.26      4.13 o
   9   6  -2       80.02       79.10      3.91 o
  10   6  -2       22.34       20.01      3.79 o
  11   6  -2       78.17       74.00      3.14 o
  12   6  -2       10.06        6.53      2.80 o
  13   6  -2        2.27        7.97      2.92 o
  14   6  -2        1.07        0.07      3.18 o
   1   7  -2       25.18       26.30      2.72 o
   2   7  -2      812.11      780.00     28.03 o
   3   7  -2       92.41       66.32      2.86 o
   4   7  -2       42.12       45.80      2.99 o
   5   7  -2      280.97      311.04      5.26 o
   6   7  -2       47.12       35.67      3.04 o
   7   7  -2       45.62       42.24      3.94 o
   8   7  -2       52.18       46.09      2.71 o
   9   7  -2      126.40      132.23      3.28 o
  10   7  -2       31.41       38.87      2.73 o
  11   7  -2       10.89       15.11      2.64 o
  12   7  -2       43.93       54.62      4.08 o
  13   7  -2       16.79       17.37      2.88 o
  14   7  -2       57.96       57.94      3.23 o
   0   8  -2      304.34      290.69      5.73 o
   1   8  -2       74.35       71.00     13.70 o
   2   8  -2      154.07      149.63      6.11 o
   3   8  -2       10.78       13.06      2.19 o
   4   8  -2       17.16       18.43      2.92 o
   5   8  -2       33.36       36.16      4.27 o
   6   8  -2      259.46      240.25      4.06 o
   7   8  -2       22.81       18.64      3.91 o
   8   8  -2      148.10      145.94      4.43 o
   9   8  -2       31.50       31.82      2.83 o
  10   8  -2       19.61       17.82      2.69 o
  11   8  -2        8.46        5.52      2.76 o
  12   8  -2        2.08       -0.68      2.59 o
  13   8  -2        5.12        4.12      2.80 o
   1   9  -2        4.60        4.62      2.48 o
   2   9  -2      205.10      195.75     13.03 o
   3   9  -2       75.63       64.35      2.53 o
   4   9  -2      152.75      137.58      3.61 o
   5   9  -2       63.37       55.33      3.06 o
   6   9  -2       89.24       91.59      3.18 o
   7   9  -2       68.04       70.04      4.20 o
   8   9  -2       64.85       54.88      2.92 o
   9   9  -2        9.25       11.55      2.80 o
  10   9  -2       67.02       60.63      3.02 o
  11   9  -2       15.35       15.82      2.80 o
  12   9  -2        2.02        1.70      2.76 o
   0  10  -2      165.15      167.01      4.86 o
   1  10  -2       17.71       17.90      2.08 o
   2  10  -2        1.02        5.73      1.89 o
   3  10  -2        0.34       -0.54      1.92 o
   4  10  -2       88.86       84.80      4.06 o
   5  10  -2       20.96       20.93      2.95 o
   6  10  -2       43.40       44.62      2.85 o
   7  10  -2       14.19       19.44      2.76 o
   8  10  -2       55.15       49.03      3.11 o
   9  10  -2       14.65       17.21      2.85 o
  10  10  -2        1.93        2.69      2.85 o
  11  10  -2       24.79       20.48      3.11 o
   1  11  -2        3.66        6.27      2.28 o
   2  11  -2       45.98       40.11      2.46 o
   3  11  -2       15.67       18.01      3.02 o
   4  11  -2        1.27        3.70      2.57 o
   5  11  -2       26.85       26.75      3.87 o
   6  11  -2        7.72        6.36      2.73 o
   7  11  -2       10.53       18.83      3.98 o
   8  11  -2       32.60       28.99      3.09 o
   9  11  -2        7.07       11.81      4.08 o
  10  11  -2       17.36       10.84      3.18 o
   0  12  -2        7.07        4.55      2.83 o
   1  12  -2       29.29       23.70      2.14 o
   2  12  -2       20.07       18.48      2.49 o
   3  12  -2       11.85       10.50      2.86 o
   4  12  -2        2.20        5.07      3.87 o
   5  12  -2        2.07        4.48      2.73 o
   6  12  -2       29.92       23.33      2.83 o
   7  12  -2        5.42        6.53      3.04 o
   8  12  -2        5.98        5.80      2.95 o
   1  13  -2        0.87        1.90      2.88 o
   2  13  -2        7.97        8.77      3.00 o
   3  13  -2        1.89        2.12      3.04 o
   4  13  -2        2.01        2.47      2.85 o
   5  13  -2        5.03        1.86      2.85 o
   6  13  -2        1.12       -0.02      2.90 o
   0  14  -2        1.74        4.05      4.50 o
   1  14  -2        0.06        0.65      3.15 o
   2  14  -2        6.88        8.45      3.11 o
   2   0  -1    17474.70    17585.11     58.49 o
   4   0  -1     2819.58     3080.92     17.15 o
   6   0  -1      103.35      107.17      3.94 o
   8   0  -1      542.95      532.13      6.48 o
  10   0  -1      858.09      836.65      6.53 o
  12   0  -1      698.03      707.33      6.64 o
  14   0  -1      123.38      117.77      3.54 o
  16   0  -1      196.48      173.44      4.10 o
   0   1  -1     3357.94     3355.27     26.04 o
   1   1  -1     2032.99     2166.84     18.43 o
   2   1  -1     4000.53     4174.58     35.37 o
   3   1  -1      106.11      104.21      4.04 o
   4   1  -1     1327.45     1329.04      8.24 o
   5   1  -1     1746.10     1754.47     57.62 o
   6   1  -1      888.22      938.76      5.81 o
   7   1  -1      336.64      380.99      3.81 o
   8   1  -1      225.90      221.37      3.62 o
   9   1  -1        4.10        5.14      2.25 o
  10   1  -1      426.36      417.48      3.57 o
  11   1  -1       52.77       57.25      2.87 o
  12   1  -1       20.45       21.89      1.92 o
  13   1  -1       14.23       13.62      2.15 o
  14   1  -1       28.39       28.07      3.49 o
  15   1  -1        1.35        3.47      2.00 o
  16   1  -1       24.26       22.73      2.58 o
   1   2  -1     4497.32     4449.87    275.13 o
   2   2  -1     6822.02     7107.90     25.33 o
   3   2  -1      329.48      369.18      6.08 o
   4   2  -1       65.33       70.70      3.18 o
   5   2  -1        3.97        6.01      3.03 o
   6   2  -1     2235.12     2420.64     43.16 o
   7   2  -1      424.47      436.19      4.50 o
   8   2  -1      635.69      685.32      8.95 o
   9   2  -1       52.37       45.70      2.42 o
  10   2  -1      553.99      542.31     13.39 o
  11   2  -1       64.23       66.82      2.55 o
  12   2  -1      180.92      181.98      7.32 o
  13   2  -1       57.80       51.75      2.20 o
  14   2  -1      215.43      217.01      7.94 o
  15   2  -1        6.49        7.72      1.97 o
  16   2  -1      164.90      147.94     14.83 o
   0   3  -1    28646.52    26204.89     59.86 o
   1   3  -1    18926.43    17253.43   1518.61 o
   2   3  -1      455.01      458.28      6.75 o
   3   3  -1       94.49      113.88      4.13 o
   4   3  -1     1805.47     1754.76     73.15 o
   5   3  -1     2260.45     2401.64      9.68 o
   6   3  -1     1118.86     1161.59      8.59 o
   7   3  -1      756.70      785.35     10.58 o
   8   3  -1      409.88      388.10      3.85 o
   9   3  -1       26.54       30.00      2.80 o
  10   3  -1       89.26       85.66      3.10 o
  11   3  -1      131.37      127.12      2.74 o
  12   3  -1       93.11       95.34      2.63 o
  13   3  -1       32.35       32.59      3.77 o
  14   3  -1       11.85       13.30      2.24 o
  15   3  -1       21.75       24.64      2.92 o
  16   3  -1       11.04        9.58      2.42 o
   1   4  -1     3730.01     3788.84    113.69 o
   2   4  -1      475.57      494.64     27.59 o
   3   4  -1      589.21      595.82      6.30 o
   4   4  -1       59.68       52.08      3.25 o
   5   4  -1      331.93      388.12      5.67 o
   6   4  -1       71.71       80.68      4.85 o
   7   4  -1      192.20      210.47      3.31 o
   8   4  -1      432.55      444.29      4.32 o
   9   4  -1       53.89       53.42      2.47 o
  10   4  -1      538.58      553.39     21.56 o
  11   4  -1      124.67      123.28      7.32 o
  12   4  -1       55.36       57.80      3.03 o
  13   4  -1       51.01       49.60      2.94 o
  14   4  -1      144.87      138.33      4.39 o
  15   4  -1       14.70       14.69      2.09 o
   0   5  -1      962.24      991.72      9.35 o
   1   5  -1      455.28      481.19      4.85 o
   2   5  -1      580.21      561.52     28.62 o
   3   5  -1       21.93       22.02      4.22 o
   4   5  -1       92.85       77.82      4.32 o
   5   5  -1       36.15       34.68      3.04 o
   6   5  -1      578.26      642.25      6.05 o
   7   5  -1       50.13       48.11      2.90 o
   8   5  -1      164.30      138.19      6.79 o
   9   5  -1       26.80       25.04      2.40 o
  10   5  -1       31.70       31.32      2.39 o
  11   5  -1       28.32       28.49      2.33 o
  12   5  -1        8.01        6.67      2.25 o
  13   5  -1        1.97        4.68      2.24 o
  14   5  -1       31.22       30.75      2.46 o
  15   5  -1        6.93        6.75      2.33 o
   1   6  -1      712.14      756.56     19.00 o
   2   6  -1       47.15       42.56      3.18 o
   3   6  -1       74.10       78.05      2.81 o
   4   6  -1       98.16      106.70      3.58 o
   5   6  -1      160.07      162.27      3.75 o
   6   6  -1      202.61      184.21      3.87 o
   7   6  -1       73.80       69.45      2.92 o
   8   6  -1       78.70       73.34      2.99 o
   9   6  -1       48.57       46.20      2.90 o
  10   6  -1      222.82      222.00      3.73 o
  11   6  -1      119.71      120.15      3.70 o
  12   6  -1      171.32      164.76      2.92 o
  13   6  -1       15.50       13.29      2.58 o
  14   6  -1       49.73       46.67      2.70 o
  15   6  -1        0.50        6.60      4.15 o
   0   7  -1     1359.74     1336.00      9.63 o
   1   7  -1       74.13       80.83      3.44 o
   2   7  -1      382.59      391.65     14.30 o
   3   7  -1       84.76       79.41      5.27 o
   4   7  -1      248.67      247.89      5.03 o
   5   7  -1      165.97      127.60      3.47 o
   6   7  -1      434.07      444.95      5.69 o
   7   7  -1       42.68       49.83      4.13 o
   8   7  -1      207.74      216.57      3.61 o
   9   7  -1       70.14       75.74      3.14 o
  10   7  -1       11.35       19.89      2.59 o
  11   7  -1       11.21       19.37      3.65 o
  12   7  -1       20.91       19.89      2.88 o
  13   7  -1        1.82        4.62      2.71 o
  14   7  -1        3.28        2.69      2.88 o
   1   8  -1      116.22      116.77      3.46 o
   2   8  -1       66.66       60.67      3.16 o
   3   8  -1      101.19       95.81      8.96 o
   4   8  -1      183.22      182.41      4.79 o
   5   8  -1       95.19       96.05      4.39 o
   6   8  -1      157.96      166.99      3.68 o
   7   8  -1       39.64       38.16      2.78 o
   8   8  -1      200.44      210.07      4.65 o
   9   8  -1       36.60       40.24      2.97 o
  10   8  -1      315.84      311.01      4.06 o
  11   8  -1       46.16       48.65      4.01 o
  12   8  -1       57.21       64.12      2.95 o
  13   8  -1        2.85        3.39      3.91 o
   0   9  -1       65.19       55.68      4.55 o
   1   9  -1       25.52       23.74      2.22 o
   2   9  -1      123.59      124.12      8.30 o
   3   9  -1       34.91       36.32      2.34 o
   4   9  -1       78.77       83.20      3.11 o
   5   9  -1      273.71      274.44      4.18 o
   6   9  -1      117.03      117.61      4.29 o
   7   9  -1        3.08        4.34      3.79 o
   8   9  -1      172.12      180.21      3.61 o
   9   9  -1       53.58       56.06      3.94 o
  10   9  -1        8.98        8.79      3.91 o
  11   9  -1       10.84        6.55      3.79 o
  12   9  -1       10.97        5.99      2.92 o
   1  10  -1       24.52       25.00      3.48 o
   2  10  -1       34.41       32.46      2.43 o
   3  10  -1       31.63       24.41      2.99 o
   4  10  -1       31.49       33.99      2.92 o
   5  10  -1       17.16       19.63      2.83 o
   6  10  -1        2.67        3.49      2.38 o
   7  10  -1        8.79        9.47      2.83 o
   8  10  -1       36.95       43.44      3.82 o
   9  10  -1       31.80       30.97      2.90 o
  10  10  -1       47.56       38.02      3.04 o
  11  10  -1       12.73        7.31      2.92 o
   0  11  -1       74.67       72.35      4.46 o
   1  11  -1        2.40        3.77      4.47 o
   2  11  -1       46.03       44.59      2.58 o
   3  11  -1       20.41       21.25      2.85 o
   4  11  -1       20.42       17.44      2.92 o
   5  11  -1        4.67        5.59      2.69 o
   6  11  -1       47.80       45.45      3.02 o
   7  11  -1        0.45        0.61      2.66 o
   8  11  -1        1.48        5.37      2.95 o
   9  11  -1        0.10       -1.23      3.96 o
  10  11  -1        4.86       11.83      2.88 o
   1  12  -1        3.45        5.61      2.33 o
   2  12  -1        8.13        7.23      2.02 o
   3  12  -1        0.74        2.38      2.88 o
   4  12  -1        4.66        5.75      2.71 o
   5  12  -1        3.06        1.86      3.87 o
   6  12  -1        2.83        4.78      2.66 o
   7  12  -1        1.24        0.21      4.10 o
   8  12  -1       38.24       33.85      3.16 o
   0  13  -1       20.42       22.23      4.31 o
   1  13  -1        9.44        7.71      2.42 o
   2  13  -1       11.29       11.02      2.40 o
   3  13  -1        3.06        1.88      2.45 o
   4  13  -1       18.11       14.38      3.13 o
   5  13  -1        2.17        0.78      2.90 o
   6  13  -1        5.39        4.60      3.06 o
   1  14  -1        0.60        3.02      2.56 o
   2  14  -1        5.42        3.41      3.22 o
   3  14  -1       16.88       17.04      3.23 o
   6   0   0     1256.72     1405.85      9.53 o
   8   0   0        9.73        3.70      2.80 o
  10   0   0      231.84      217.41      4.91 o
  12   0   0      267.55      230.90      4.67 o
  14   0   0       65.75       73.05      3.16 o
  16   0   0        2.62        5.63      4.08 o
   1   1   0     4455.40     4917.64     48.26 o
   2   1   0     4446.16     4988.54     25.19 o
   3   1   0      229.45      286.22      6.97 o
   4   1   0        1.33        1.13      3.25 o
   5   1   0      532.79      521.78      6.39 o
   6   1   0     2646.23     2711.82     92.54 o
   7   1   0       17.40       31.35      7.26 o
   8   1   0      868.83      924.17      5.25 o
   9   1   0      275.62      233.37     18.48 o
  10   1   0      403.19      417.22     16.54 o
  11   1   0       47.60       44.40      2.40 o
  12   1   0      186.49      200.35      2.98 o
  13   1   0       14.19       16.84      2.07 o
  14   1   0      211.57      200.52      2.77 o
  15   1   0        0.28        2.65      2.71 o
  16   1   0      131.66      134.27     16.96 o
   0   2   0     2733.27     3069.21     87.74 o
   1   2   0     2652.62     2878.09     57.19 o
   2   2   0     3552.60     3191.92    123.12 o
   3   2   0        1.40        2.59      3.21 o
   4   2   0        4.12        9.62      3.06 o
   5   2   0     1053.85     1098.23      8.03 o
   6   2   0        1.86       -0.14      2.78 o
   7   2   0      203.92      246.60      4.99 o
   8   2   0      638.48      629.13      9.22 o
   9   2   0      291.83      280.71      4.94 o
  10   2   0       11.13       11.00      2.29 o
  11   2   0      174.00      194.37      3.15 o
  12   2   0       31.75       28.65      2.22 o
  13   2   0       37.84       38.96      2.79 o
  14   2   0      173.02      156.54      2.90 o
  15   2   0        3.76        3.95      2.28 o
  16   2   0       17.98       18.04      2.14 o
   1   3   0     2213.47     2233.05    113.37 o
   2   3   0      249.85      252.64      4.88 o
   3   3   0      830.15      836.74     44.08 o
   4   3   0        0.62        4.24      2.92 o
   5   3   0      169.52      151.69      3.82 o
   6   3   0       61.90       56.44      2.99 o
   7   3   0      296.73      318.76     18.99 o
   8   3   0      598.15      627.45      7.31 o
   9   3   0       84.60       85.76      6.65 o
  10   3   0     1002.69     1048.30     34.98 o
  11   3   0      385.75      378.77      8.15 o
  12   3   0       12.95       14.63      2.71 o
  13   3   0        0.19        0.37      2.25 o
  14   3   0       53.24       50.73      3.56 o
  15   3   0        2.58        3.18      2.85 o
  16   3   0      104.64      106.06      3.45 o
   0   4   0     7013.14     7366.66     56.05 o
   1   4   0      442.95      489.09      9.13 o
   2   4   0       83.16       88.06      8.04 o
   3   4   0        1.93        3.47      3.10 o
   4   4   0      122.49       86.50      3.10 o
   5   4   0        6.53        8.05      2.43 o
   6   4   0      626.80      637.19      5.75 o
   7   4   0      304.16      332.12      4.32 o
   8   4   0        1.27        2.54      2.22 o
   9   4   0      221.90      223.59      7.23 o
  10   4   0      189.80      196.77      3.51 o
  11   4   0       94.72       96.16      6.53 o
  12   4   0        2.83        0.96      2.25 o
  13   4   0        0.67        3.72      2.63 o
  14   4   0        0.41        5.03      2.16 o
  15   4   0        2.46        5.19      2.78 o
   1   5   0     2234.77     2544.49    164.30 o
   2   5   0       88.62       90.38      8.75 o
   3   5   0       61.14       58.05      2.73 o
   4   5   0       73.23      109.33      3.64 o
   5   5   0       40.74       41.87      3.27 o
   6   5   0      161.15      163.46      9.16 o
   7   5   0      271.66      293.17     18.01 o
   8   5   0      494.59      495.86      7.94 o
   9   5   0        0.32        0.38      2.12 o
  10   5   0      295.51      315.50      7.97 o
  11   5   0       13.25       11.97      2.69 o
  12   5   0      130.31      113.21      9.08 o
  13   5   0       31.24       30.86      4.14 o
  14   5   0       44.21       47.77      3.07 o
  15   5   0        0.02        2.03      2.42 o
   0   6   0     1016.92      996.64    121.40 o
   1   6   0       53.42       41.33      2.15 o
   2   6   0      783.30      763.46     48.26 o
   3   6   0      247.14      251.98      9.83 o
   4   6   0       66.23       64.55      4.02 o
   5   6   0      364.31      401.70     12.80 o
   6   6   0      152.63      148.48      3.40 o
   7   6   0       18.59       17.44      2.93 o
   8   6   0      498.94      497.30      6.59 o
   9   6   0      119.67      121.56      4.65 o
  10   6   0      100.63       95.09      2.59 o
  11   6   0        2.01        1.65      2.17 o
  12   6   0       15.15       15.77      2.84 o
  13   6   0       45.49       47.45      2.99 o
  14   6   0        3.10        4.87      2.47 o
  15   6   0        0.05        0.70      2.42 o
   1   7   0      186.54      199.16      6.31 o
   2   7   0        1.92        6.29      2.42 o
   3   7   0       66.34       57.59      3.27 o
   4   7   0       20.17       19.17      2.42 o
   5   7   0        0.15       -0.35      2.66 o
   6   7   0       34.21       37.60      2.90 o
   7   7   0       77.51       82.42      4.17 o
   8   7   0      370.66      374.54      5.05 o
   9   7   0        4.06        9.03      3.65 o
  10   7   0      742.72      763.35      5.62 o
  11   7   0        9.65        7.26      2.57 o
  12   7   0        1.34        7.92      3.75 o
  13   7   0        0.22       -4.15      3.89 o
  14   7   0       20.62       22.70      4.17 o
   0   8   0      141.81      152.28      5.00 o
   1   8   0       12.07       32.92      9.73 o
   2   8   0      140.66      131.31      8.62 o
   3   8   0      147.09      144.38     10.07 o
   4   8   0      139.89      149.91      4.41 o
   5   8   0       24.75       28.00      2.90 o
   6   8   0       11.16       12.68      2.78 o
   7   8   0        2.84        2.69      3.72 o
   8   8   0        5.41        6.03      2.59 o
   9   8   0       43.70       43.33      2.92 o
  10   8   0       68.44       64.24      4.03 o
  11   8   0       10.31       11.69      2.69 o
  12   8   0        0.36        0.00      3.61 o
  13   8   0        6.54        2.97      3.96 o
   1   9   0       36.56       38.56      2.65 o
   2   9   0        0.29        4.14      2.91 o
   3   9   0       46.59       50.41      7.31 o
   4   9   0       10.88       14.85      2.78 o
   5   9   0        6.86        7.92      3.68 o
   6   9   0        2.72       -1.23      2.66 o
   7   9   0      287.11      297.72      5.05 o
   8   9   0       92.35       92.23      3.18 o
   9   9   0       11.43       13.60      2.73 o
  10   9   0       48.69       57.70      2.99 o
  11   9   0        0.61        2.10      2.66 o
  12   9   0       98.03       90.17      3.35 o
   0  10   0      186.86      169.85      4.20 o
   1  10   0        0.14        1.84      2.29 o
   2  10   0      319.57      294.44     11.05 o
   3  10   0        0.03        1.22      2.23 o
   4  10   0      163.98      172.95      4.69 o
   5  10   0        3.57        8.32      3.58 o
   6  10   0       25.64       31.73      2.85 o
   7  10   0        0.02        1.56      3.87 o
   8  10   0      104.28      105.97      3.35 o
   9  10   0        0.52       -3.13      4.05 o
  10  10   0        0.58        1.79      3.96 o
  11  10   0        0.80       -4.97      2.76 o
   1  11   0        7.27        7.64      2.27 o
   2  11   0       53.42       46.26      4.64 o
   3  11   0       26.25       21.14      2.82 o
   4  11   0       26.85       27.22      2.66 o
   5  11   0       14.48       15.08      2.69 o
   6  11   0       26.53       28.59      3.96 o
   7  11   0        8.76       10.91      3.72 o
   8  11   0       28.37       30.38      2.99 o
   9  11   0       18.35       18.36      3.94 o
  10  11   0      142.39      137.10      3.75 o
   0  12   0       26.74       20.18      3.06 o
   1  12   0        3.45        3.63      2.83 o
   2  12   0       18.88       19.07      2.52 o
   3  12   0       26.15       21.75      2.35 o
   4  12   0        9.46       13.15      2.80 o
   5  12   0       11.01       10.09      2.88 o
   6  12   0        6.09       10.94      3.89 o
   7  12   0        2.59        6.81      3.75 o
   8  12   0        7.97       13.13      3.11 o
   1  13   0        0.08        0.63      2.39 o
   2  13   0       14.56       12.80      2.10 o
   3  13   0        0.17        1.98      3.01 o
   4  13   0        2.13        2.97      2.62 o
   5  13   0        3.90        3.77      3.98 o
   6  13   0        1.24        0.47      2.90 o
   0  14   0       35.02       35.99      4.74 o
   1  14   0        0.12        1.12      2.42 o
   2  14   0        8.19        4.53      3.07 o
   3  14   0        0.01       -1.74      3.16 o
   2   0   1    17529.78    18453.54     60.05 o
   4   0   1     2861.46     3060.70     16.85 o
  10   0   1      869.64      904.55      7.19 o
  12   0   1      671.11      693.42      5.81 o
  14   0   1      122.69      143.96      3.54 o
  16   0   1      198.34      189.31      4.22 o
   0   1   1     3315.28     3336.35     25.87 o
   1   1   1     2033.38     2189.84     56.09 o
   2   1   1     3907.08     4253.28     47.56 o
   3   1   1      106.13      109.45      4.07 o
   4   1   1     1360.83     1386.71     10.86 o
   5   1   1     1745.17     1869.82     11.03 o
   8   1   1      235.42      233.25      4.13 o
   9   1   1        4.06        4.78      2.66 o
  10   1   1      419.49      420.33      4.31 o
  11   1   1       52.84       54.24      2.41 o
  12   1   1       19.72       20.99      3.61 o
  13   1   1       14.33       14.76      2.15 o
  14   1   1       28.76       25.09      2.52 o
  15   1   1        1.35        0.47      2.28 o
  16   1   1       24.16       22.96      6.61 o
   1   2   1     4494.41     4570.31    165.88 o
   2   2   1     6822.00     7072.95    391.76 o
   3   2   1      331.24      384.37      6.83 o
   4   2   1       61.52       70.84      4.86 o
   5   2   1        3.94        5.77      2.80 o
   7   2   1      423.71      454.68      5.08 o
   8   2   1      638.65      707.39      5.93 o
   9   2   1       52.53       49.74      3.02 o
  10   2   1      543.38      554.69     13.17 o
  11   2   1       64.32       64.30      2.97 o
  12   2   1      178.56      178.00      8.01 o
  13   2   1       57.66       49.54      8.82 o
  14   2   1      214.78      189.69      8.28 o
  15   2   1        6.46        6.77      1.96 o
  16   2   1      166.16      158.61     13.02 o
   0   3   1    28652.00    28458.15   1355.89 o
   1   3   1    18921.40    17558.01   1405.51 o
   2   3   1      445.84      441.91     15.87 o
   3   3   1       93.86      100.05      3.44 o
   4   3   1     1801.83     1853.42      7.59 o
   5   3   1     2258.52     2523.97     23.98 o
   6   3   1     1140.25     1207.12      7.50 o
   7   3   1      754.76      835.08      6.79 o
   8   3   1      418.74      420.76      4.75 o
   9   3   1       27.07       30.64      3.91 o
  10   3   1       85.18       93.43      4.10 o
  11   3   1      132.29      133.04      2.51 o
  12   3   1       91.81       91.70      4.92 o
  13   3   1       32.22       30.89      2.01 o
  14   3   1       11.78       14.70      2.26 o
  15   3   1       22.03       18.73      2.43 o
  16   3   1       11.05       12.68      2.20 o
   1   4   1     3720.13     4111.16     31.49 o
   2   4   1      479.58      513.35     16.62 o
   3   4   1      591.29      611.41     22.43 o
   4   4   1       63.73       56.16      2.27 o
   5   4   1      331.04      371.90     12.65 o
   6   4   1       71.19       63.31      3.02 o
   7   4   1      191.75      195.02      3.51 o
   8   4   1      426.34      456.15      4.65 o
   9   4   1       54.58       62.35      2.92 o
  10   4   1      546.76      474.32      4.72 o
  11   4   1      123.90      121.16      2.65 o
  12   4   1       54.59       62.24      3.90 o
  13   4   1       50.79       54.09      2.89 o
  14   4   1      149.09      145.12     15.55 o
  15   4   1       14.66       14.79      2.34 o
   0   5   1      946.45     1063.98     20.63 o
   1   5   1      455.94      515.85      3.56 o
   2   5   1      601.00      617.07     18.71 o
   3   5   1       22.08       26.57      2.07 o
   4   5   1       91.28       80.55      6.97 o
   5   5   1       36.17       39.78      2.07 o
   6   5   1      596.23      656.34     46.59 o
   7   5   1       50.82       45.62      2.45 o
   8   5   1      165.04      162.36      3.47 o
   9   5   1       26.17       32.03      2.66 o
  10   5   1       33.66       40.14      2.27 o
  11   5   1       28.62       27.72      2.75 o
  12   5   1        8.12        7.40      2.20 o
  13   5   1        2.11        5.96      3.28 o
  14   5   1       30.93       32.74      2.45 o
  15   5   1        6.86        6.67      2.08 o
   1   6   1      709.57      817.32      6.20 o
   2   6   1       46.44       45.44      2.59 o
   3   6   1       75.47       90.41      5.93 o
   4   6   1       95.83      106.35      2.45 o
   5   6   1      161.78      160.41      2.45 o
   6   6   1      199.10      191.27      7.61 o
   7   6   1       73.83       70.19      3.19 o
   8   6   1       78.11       76.64      7.87 o
   9   6   1       48.87       41.28      2.90 o
  10   6   1      219.23      215.09      8.21 o
  11   6   1      120.53      117.64      3.31 o
  12   6   1      178.29      182.05      3.01 o
  13   6   1       15.30       15.62      2.26 o
  14   6   1       51.53       44.54      5.55 o
  15   6   1        0.48       -0.68      3.09 o
   0   7   1     1372.86     1451.97     49.23 o
   1   7   1       74.01       87.12      3.80 o
   2   7   1      380.20      377.93     21.46 o
   3   7   1       85.11       84.52      2.47 o
   4   7   1      245.01      247.88      5.88 o
   5   7   1      166.80      168.09      4.66 o
   6   7   1      444.59      459.81     17.33 o
   7   7   1       42.24       46.97      3.29 o
   8   7   1      208.84      221.23      8.87 o
   9   7   1       70.69       76.95      4.95 o
  10   7   1       10.64       12.16      2.17 o
  11   7   1       11.29       12.19      2.06 o
  12   7   1       20.62       22.79      2.77 o
  13   7   1        1.89        4.42      2.30 o
  14   7   1        3.26        4.22      2.10 o
   1   8   1      116.29      125.53      4.29 o
   2   8   1       67.04       67.89      1.85 o
   3   8   1      103.05      102.45      7.14 o
   4   8   1      186.98      190.18      5.93 o
   5   8   1       96.26       92.77      6.21 o
   6   8   1      163.17      161.97      9.29 o
   7   8   1       40.59       40.82      2.54 o
   8   8   1      195.21      211.00      3.63 o
   9   8   1       37.15       39.41      3.96 o
  10   8   1      311.85      323.51      4.27 o
  11   8   1       45.69       56.71      3.87 o
  12   8   1       57.69       60.75      4.08 o
  13   8   1        2.82        3.94      3.82 o
   0   9   1       59.69       52.85      2.29 o
   1   9   1       25.54       26.19      2.01 o
   2   9   1      121.25      126.13      5.56 o
   3   9   1       34.89       38.11      3.19 o
   4   9   1       75.88       82.06      2.57 o
   5   9   1      274.77      291.58      8.68 o
   6   9   1      117.10      121.19     15.42 o
   7   9   1        3.12        4.74      2.55 o
   8   9   1      171.21      175.68      3.73 o
   9   9   1       52.89       42.97      2.78 o
  10   9   1        9.46       12.66      3.82 o
  11   9   1       10.70        8.23      2.85 o
  12   9   1       11.01        8.44      2.83 o
   1  10   1       25.30       29.44      1.81 o
   2  10   1       34.95       33.73      2.08 o
   3  10   1       30.98       28.08      3.50 o
   4  10   1       32.82       30.68      5.06 o
   5  10   1       17.30       14.75      3.51 o
   6  10   1        3.02        2.40      2.76 o
   7  10   1        8.92        5.35      3.84 o
   8  10   1       36.92       40.17      2.88 o
   9  10   1       31.51       30.55      2.92 o
  10  10   1       46.40       57.80      4.24 o
  11  10   1       12.87       15.34      2.88 o
   0  11   1       72.99       79.16      4.50 o
   1  11   1        2.40        3.23      2.35 o
   2  11   1       45.06       43.26      3.32 o
   3  11   1       20.52       20.10      2.32 o
   4  11   1       21.96       27.79      3.82 o
   5  11   1        4.67        3.30      2.57 o
   6  11   1       46.92       50.16      2.92 o
   7  11   1        0.45        2.78      2.66 o
   8  11   1        1.38       -0.31      3.68 o
   9  11   1        0.09       -2.29      3.98 o
  10  11   1        4.72        9.71      3.79 o
   1  12   1        3.60        2.76      2.73 o
   2  12   1        8.09        6.70      2.39 o
   3  12   1        0.74        1.58      2.28 o
   4  12   1        4.79        7.94      3.89 o
   5  12   1        3.13        3.16      2.69 o
   6  12   1        2.83        7.28      3.84 o
   7  12   1        1.21       -2.66      4.12 o
   8  12   1       37.49       33.33      3.16 o
   0  13   1       20.24       23.36      3.21 o
   1  13   1        9.47       10.22      2.99 o
   2  13   1       11.53        8.98      2.93 o
   3  13   1        3.08        2.80      2.47 o
   4  13   1       17.77       20.84      4.10 o
   5  13   1        2.14        3.61      4.01 o
   6  13   1        5.21        9.36      2.95 o
   1  14   1        0.66        0.28      2.49 o
   2  14   1        5.47        3.92      3.07 o
   3  14   1       16.61       14.52      3.04 o
   0   0   2    11764.48    10893.11     40.24 o
   2   0   2       70.83       97.99      7.15 o
   4   0   2     5331.04     5681.27     21.92 o
   6   0   2     1784.98     1969.14     11.25 o
  12   0   2      310.71      289.61      4.20 o
  14   0   2       66.74       71.29      4.10 o
  16   0   2       75.84       78.50      4.43 o
   1   1   2      525.22      514.67      7.54 o
   2   1   2     6055.55     6168.33     19.30 o
   3   1   2       87.15       86.78      3.90 o
   4   1   2      381.41      435.82      4.76 o
   5   1   2      390.03      401.41      4.50 o
   6   1   2      815.30      863.64     39.84 o
   7   1   2      452.29      472.66      5.39 o
  11   1   2      203.68      213.50      4.72 o
  12   1   2      175.13      187.17      2.79 o
  13   1   2       13.12       12.07      1.78 o
  14   1   2      210.24      226.61      6.66 o
  15   1   2        0.98        3.20      2.11 o
  16   1   2      135.69      130.34      2.70 o
   0   2   2     3920.13     3859.79     20.10 o
   1   2   2     2820.04     2766.39    110.67 o
   2   2   2       14.36       14.45      2.69 o
   3   2   2      472.56      475.34     10.99 o
   4   2   2     1011.58     1031.96     12.55 o
   5   2   2     1338.02     1464.23     13.46 o
   6   2   2     2171.66     2235.68     10.36 o
   7   2   2       70.21       74.90      3.28 o
  10   2   2      144.04      149.04      3.49 o
  11   2   2        9.32       12.59      3.79 o
  12   2   2      128.77      132.63      6.63 o
  13   2   2        0.70       -2.17      2.13 o
  14   2   2       10.17       12.01      2.14 o
  15   2   2        8.29        7.91      2.26 o
  16   2   2       30.58       31.86      2.34 o
   1   3   2      268.67      245.91     16.81 o
   2   3   2     1250.20     1264.35     36.41 o
   3   3   2      118.07      128.05      5.11 o
   4   3   2       77.46       81.38      3.47 o
   5   3   2      125.76      133.12      4.55 o
   6   3   2      196.98      219.52      3.94 o
   7   3   2      337.03      377.00      5.45 o
   9   3   2        0.80        0.75      3.58 o
  10   3   2      135.27      150.30      4.36 o
  11   3   2      382.83      384.48      4.37 o
  12   3   2      271.59      281.90      4.13 o
  13   3   2        4.48        3.27      2.46 o
  14   3   2      149.92      165.31      5.06 o
  15   3   2        0.69        3.67      2.77 o
  16   3   2      125.76      109.65     12.33 o
   0   4   2      763.40      689.83      7.49 o
   1   4   2      309.42      341.68      7.82 o
   2   4   2     2369.78     2361.58    116.94 o
   3   4   2       45.39       44.52      4.22 o
   4   4   2     1662.12     1548.58    217.30 o
   5   4   2      598.38      653.19     44.43 o
   6   4   2      331.69      354.10      4.58 o
   7   4   2      135.46      133.10      3.05 o
   8   4   2      737.76      790.01      6.31 o
   9   4   2       32.91       33.35      3.72 o
  10   4   2       63.44       69.14      2.92 o
  11   4   2       70.06       70.35      3.06 o
  12   4   2        6.60        7.02      2.66 o
  13   4   2       12.52       16.77      3.02 o
  14   4   2       24.78       25.70      2.44 o
  15   4   2        7.94        0.90      2.66 o
   1   5   2      649.80      653.24     32.38 o
   2   5   2     1016.04     1147.81     47.51 o
   3   5   2      489.47      565.18     19.67 o
   4   5   2      852.98      874.63     32.61 o
   5   5   2      145.67      140.57      4.98 o
   6   5   2      628.09      699.43     35.50 o
   7   5   2      200.52      213.59     11.30 o
   8   5   2      276.79      266.72      4.01 o
   9   5   2      108.11      125.91      4.03 o
  10   5   2      755.78      775.59      5.44 o
  11   5   2       63.21       60.28      3.82 o
  12   5   2      116.39      126.73      4.83 o
  13   5   2        8.06        4.91      2.35 o
  14   5   2      182.83      202.54      6.17 o
  15   5   2        2.77        3.56      2.09 o
   0   6   2     6356.35     6631.89    133.78 o
   1   6   2     3557.39     3790.91     69.15 o
   2   6   2      168.05      163.12      2.50 o
   3   6   2      255.47      277.47      8.45 o
   4   6   2     1372.28     1354.79     34.86 o
   5   6   2      183.17      202.47      7.94 o
   6   6   2      488.59      496.67     21.04 o
   7   6   2      123.29      131.21      6.00 o
   8   6   2      272.32      287.06     25.99 o
   9   6   2       79.87       80.91      6.39 o
  10   6   2       23.22       23.34      1.99 o
  11   6   2       79.23       85.87      7.43 o
  12   6   2       10.37        8.56      2.00 o
  13   6   2        2.34        4.06      2.25 o
  14   6   2        1.09        0.75      2.28 o
   1   7   2       24.68       25.29      2.11 o
   2   7   2      817.35      863.13      7.82 o
   3   7   2       92.05       70.64      2.36 o
   4   7   2       41.11       40.65      1.89 o
   5   7   2      280.86      320.20     11.52 o
   6   7   2       46.48       51.88      3.18 o
   7   7   2       44.94       42.99      2.44 o
   8   7   2       54.43       56.53      2.45 o
   9   7   2      126.47      143.05     17.13 o
  10   7   2       28.56       33.57      2.82 o
  11   7   2       10.96       10.72      2.22 o
  12   7   2       43.35       45.82      2.57 o
  13   7   2       16.73       13.83      2.42 o
  14   7   2       57.45       55.48      3.36 o
   0   8   2      297.27      315.60      5.50 o
   1   8   2       74.53       87.05      2.78 o
   2   8   2      159.18      170.76      4.22 o
   3   8   2       10.82       14.87      2.04 o
   4   8   2       20.12       23.01      1.93 o
   5   8   2       32.89       34.07      1.85 o
   6   8   2      259.17      291.88     10.18 o
   7   8   2       23.20       22.71      2.27 o
   8   8   2      146.64      143.97      5.41 o
   9   8   2       31.47       28.84      2.33 o
  10   8   2       20.31       24.52      3.14 o
  11   8   2        8.51       10.93      2.27 o
  12   8   2        2.12        3.24      2.29 o
  13   8   2        5.29        4.46      2.08 o
   1   9   2        4.28        4.16      1.44 o
   2   9   2      205.03      224.44      6.97 o
   3   9   2       76.91       77.70      3.52 o
   4   9   2      152.24      156.14      4.87 o
   5   9   2       63.76       67.16      2.13 o
   6   9   2       88.13       94.84      3.12 o
   7   9   2       67.61       67.19      2.99 o
   8   9   2       64.85       65.90      3.35 o
   9   9   2        9.21        8.47      2.31 o
  10   9   2       67.85       67.43      3.18 o
  11   9   2       15.56       13.91      3.98 o
  12   9   2        1.49        5.87      2.66 o
   0  10   2      168.83      183.42     10.16 o
   1  10   2       17.76       18.32      1.40 o
   2  10   2        1.42        6.30      1.85 o
   3  10   2        0.32        2.56      1.59 o
   4  10   2       86.34      100.30      6.75 o
   5  10   2       20.96       19.95      2.33 o
   6  10   2       43.13       46.98      3.01 o
   7  10   2       14.07       14.18      2.36 o
   8  10   2       54.19       61.21      2.74 o
   9  10   2       14.97       11.41      2.99 o
  10  10   2        1.82        4.29      3.82 o
  11  10   2       24.58       25.76      3.06 o
   1  11   2        3.93        3.65      1.48 o
   2  11   2       46.50       45.53      1.85 o
   3  11   2       15.41       20.93      2.33 o
   4  11   2        1.31        2.93      2.62 o
   5  11   2       26.71       30.20      2.33 o
   6  11   2        8.17        7.89      2.16 o
   7  11   2       10.19        8.77      4.90 o
   8  11   2       32.03       33.56      4.03 o
   9  11   2        6.93        6.86      3.91 o
  10  11   2       16.27       15.67      3.09 o
   0  12   2        7.73        9.22      4.08 o
   1  12   2       29.35       27.85      1.91 o
   2  12   2       20.09       24.09      2.15 o
   3  12   2       11.98       11.76      2.19 o
   4  12   2        2.08        1.48      2.66 o
   5  12   2        2.15        7.19      3.94 o
   6  12   2       29.83       31.96      2.99 o
   7  12   2        5.54        8.48      3.89 o
   8  12   2        6.06        5.85      2.90 o
   1  13   2        0.93        3.21      2.37 o
   2  13   2        7.86        8.16      2.97 o
   3  13   2        1.89        4.10      4.05 o
   4  13   2        2.16        3.58      2.85 o
   5  13   2        4.99        6.01      4.03 o
   6  13   2        0.98        3.30      2.76 o
   0  14   2        1.78        4.43      4.60 o
   1  14   2        0.06        2.11      3.13 o
   2  14   2        6.76        7.00      3.03 o
   2   0   3     1436.66     1387.83     11.71 o
   4   0   3     2226.79     2349.99     13.20 o
   6   0   3     2250.02     2651.48     12.89 o
   8   0   3      504.37      547.67      5.81 o
  14   0   3      108.88      113.00      3.39 o
  16   0   3       48.83       47.94      3.35 o
   0   1   3     6927.00     6466.47     23.41 o
   1   1   3     1095.20     1049.79     10.05 o
   2   1   3     2012.32     1955.03     58.04 o
   3   1   3      283.98      264.67     11.06 o
   4   1   3      955.65     1021.13     12.01 o
   5   1   3      164.80      185.55      3.08 o
   6   1   3      255.04      233.71      3.21 o
   7   1   3      108.73      125.94      2.80 o
   8   1   3      390.66      386.99      4.89 o
  13   1   3        0.60       -1.20      2.43 o
  14   1   3       32.96       37.31      2.33 o
  15   1   3        5.63        5.82      1.96 o
  16   1   3       24.87       26.51      2.59 o
   1   2   3      244.14      256.16     15.76 o
   2   2   3     2044.90     1994.86     87.86 o
   3   2   3     2854.41     3074.56     96.24 o
   4   2   3      500.70      496.88     19.80 o
   5   2   3      131.79      131.03      3.67 o
   6   2   3      677.61      697.58      9.25 o
   7   2   3      663.17      706.11     24.77 o
   8   2   3      368.16      378.86      5.31 o
   9   2   3      154.97      156.38      3.54 o
  12   2   3      310.12      325.08      4.29 o
  13   2   3        6.19       10.21      2.59 o
  14   2   3      143.87      151.13      4.75 o
  15   2   3        0.52        2.38      2.32 o
  16   2   3       71.38       72.46      2.69 o
   0   3   3     5182.02     5087.03     18.72 o
   1   3   3      627.79      608.48     30.52 o
   2   3   3      706.82      675.28     27.64 o
   3   3   3      159.46      174.29      5.75 o
   4   3   3     3598.89     3945.47     21.34 o
   5   3   3      197.13      227.71      3.55 o
   6   3   3      697.68      676.44     58.00 o
   7   3   3       10.65       12.33      2.85 o
   8   3   3      445.32      422.06      4.75 o
   9   3   3      390.56      385.88      4.56 o
  11   3   3       67.95       73.83      2.97 o
  12   3   3        8.34        8.04      3.61 o
  13   3   3       16.22       19.30      2.64 o
  14   3   3       15.24       17.37      2.20 o
  15   3   3        6.57        8.47      3.66 o
   1   4   3       66.35       69.67      5.51 o
   2   4   3      742.18      783.33     43.99 o
   3   4   3       30.91       27.08      2.11 o
   4   4   3      290.75      337.25     11.71 o
   5   4   3      113.42      123.25     11.17 o
   6   4   3      679.28      711.35      5.75 o
   7   4   3      266.62      296.52      4.96 o
   8   4   3      171.99      178.82      4.60 o
   9   4   3      115.11      125.09      3.35 o
  10   4   3      301.88      317.18      4.01 o
  11   4   3       75.10       80.08      3.87 o
  12   4   3      125.26      114.59      3.25 o
  13   4   3       16.05       10.70      2.78 o
  14   4   3      152.83      164.92      4.14 o
  15   4   3        5.40        3.73      4.11 o
   0   5   3     2243.55     2309.15     11.53 o
   1   5   3      116.24      131.47      3.06 o
   2   5   3      249.28      241.95      3.88 o
   3   5   3      169.40      165.65      2.92 o
   4   5   3      117.28      122.67      7.72 o
   5   5   3      134.45      146.44     19.70 o
   6   5   3      585.77      644.82     55.89 o
   7   5   3       10.10       11.10      2.96 o
   8   5   3       55.44       53.45      2.12 o
   9   5   3       51.89       52.16      2.25 o
  10   5   3      197.41      210.42      3.66 o
  11   5   3       22.36       22.04      2.66 o
  12   5   3        0.71        2.45      2.64 o
  13   5   3        0.32        2.76      2.66 o
  14   5   3        7.09        7.81      2.23 o
  15   5   3        8.04        8.03      2.05 o
   1   6   3      768.93      850.62     17.78 o
   2   6   3      195.91      211.02     12.86 o
   3   6   3      238.84      248.14      7.34 o
   4   6   3       30.18       32.54      4.93 o
   5   6   3        1.17        4.82      1.95 o
   6   6   3       32.51       30.55      2.65 o
   7   6   3       50.83       53.53      2.39 o
   8   6   3      259.22      282.98     12.82 o
   9   6   3       11.27       11.76      2.08 o
  10   6   3      203.46      195.78      9.75 o
  11   6   3       32.11       30.96      2.24 o
  12   6   3      130.49      135.74     13.19 o
  13   6   3       11.79       10.95      3.56 o
  14   6   3       73.49       69.68      2.56 o
   0   7   3      610.84      619.12      5.96 o
   1   7   3       21.41       19.72      1.67 o
   2   7   3      336.40      367.89      3.61 o
   3   7   3      297.01      294.41      3.87 o
   4   7   3      982.59     1020.32     29.42 o
   5   7   3       10.25       12.74      1.87 o
   6   7   3      107.63      108.87      5.47 o
   7   7   3        2.63        1.34      1.80 o
   8   7   3       47.71       50.45      2.68 o
   9   7   3       46.27       45.05      2.46 o
  10   7   3       55.66       54.53      5.60 o
  11   7   3       16.18       18.13      2.30 o
  12   7   3       24.44       24.81      4.24 o
  13   7   3        2.31        2.06      2.04 o
  14   7   3       14.23       13.45      3.02 o
   1   8   3      123.25      132.98      3.54 o
   2   8   3      778.08      822.00      6.73 o
   3   8   3      106.33      115.94      3.22 o
   4   8   3       80.34       82.68      2.03 o
   5   8   3      119.18      124.90      3.66 o
   6   8   3       39.48       45.66      2.18 o
   7   8   3        1.74        0.89      1.62 o
   8   8   3      180.90      195.60      6.27 o
   9   8   3       16.77       15.83      2.79 o
  10   8   3       90.12       98.18      4.43 o
  11   8   3       17.59       17.53      2.24 o
  12   8   3       13.50       12.97      2.28 o
  13   8   3        0.58        1.51      2.45 o
   0   9   3     1861.93     1906.94     90.42 o
   1   9   3      332.98      329.07      3.94 o
   2   9   3       74.70       80.45      2.01 o
   3   9   3        0.34        2.83      1.51 o
   4   9   3       30.81       35.33      2.83 o
   5   9   3       36.51       43.26      3.55 o
   6   9   3       28.04       35.58      2.19 o
   7   9   3        8.48        8.74      1.73 o
   8   9   3       24.77       23.58      2.32 o
   9   9   3       32.66       34.34      2.40 o
  10   9   3       15.05       16.69      2.27 o
  11   9   3        3.14        7.46      3.58 o
  12   9   3       21.23       20.03      2.18 o
   1  10   3       16.03       19.67      1.79 o
   2  10   3        8.28        9.19      1.73 o
   3  10   3        2.19        3.93      1.74 o
   4  10   3        6.42        6.51      1.92 o
   5  10   3       31.51       34.09      1.85 o
   6  10   3        2.88        3.54      1.63 o
   7  10   3       36.01       34.70      2.38 o
   8  10   3       41.19       39.54      2.36 o
   9  10   3        1.17        3.58      2.93 o
  10  10   3       12.52        9.83      2.49 o
  11  10   3       18.15       15.80      2.77 o
   0  11   3       72.20       73.58      2.64 o
   1  11   3       10.02       10.22      1.59 o
   2  11   3       58.68       66.24      2.31 o
   3  11   3       10.90       11.20      1.87 o
   4  11   3        5.90        7.56      1.86 o
   5  11   3        0.11        2.66      2.19 o
   6  11   3       40.21       44.09      2.44 o
   7  11   3       20.82       23.22      3.37 o
   8  11   3       38.55       42.72      3.28 o
   9  11   3       13.70       17.00      2.60 o
  10  11   3        4.54        4.20      2.88 o
   1  12   3        1.00        3.13      1.64 o
   2  12   3       17.88       20.49      1.97 o
   3  12   3        7.64        8.67      1.85 o
   4  12   3        5.67        1.42      2.84 o
   5  12   3        4.21        5.36      2.29 o
   6  12   3       10.19       11.85      2.35 o
   7  12   3        6.08        5.72      3.12 o
   8  12   3       30.26       29.07      3.30 o
   0  13   3       35.73       34.26      2.57 o
   1  13   3        3.98        5.31      1.69 o
   2  13   3       10.11        9.96      1.93 o
   3  13   3        2.45        3.54      2.32 o
   4  13   3        5.78        6.05      2.04 o
   5  13   3       12.03        9.43      2.51 o
   0   0   4    13044.72    11494.32     29.77 o
   2   0   4     2349.64     2296.19     12.89 o
   4   0   4     8971.10     9773.33     24.92 o
   6   0   4      780.05      804.89      7.12 o
   8   0   4      656.05      630.53      6.57 o
   1   1   4       85.96       73.63      2.48 o
   2   1   4      319.56      320.62     13.37 o
   3   1   4     3045.41     3311.08    114.91 o
   4   1   4      106.03      111.85      3.60 o
   5   1   4       41.04       41.03      3.03 o
   6   1   4      351.24      357.24      3.88 o
   7   1   4      228.54      229.22      3.04 o
   8   1   4      781.59      790.50      4.83 o
   9   1   4      302.81      309.04     12.28 o
  10   1   4     1632.44     1663.33      8.89 o
  14   1   4      137.51      154.72      3.56 o
  15   1   4       21.44       25.21      2.48 o
   0   2   4     1175.70     1079.71      8.59 o
   1   2   4      305.91      311.22      7.23 o
   2   2   4     1966.15     1878.73     68.88 o
   3   2   4       27.87       30.66      2.45 o
   4   2   4      478.63      465.22      4.27 o
   5   2   4     1190.69     1332.23      7.64 o
   6   2   4       23.00       21.03      2.81 o
   7   2   4       40.61       46.28      2.45 o
   8   2   4      132.56      134.43      6.00 o
   9   2   4      246.35      250.92      4.20 o
  10   2   4      276.98      280.21      5.00 o
  14   2   4       38.57       35.80      3.94 o
  15   2   4       34.05       36.86      3.01 o
   1   3   4      399.15      457.25      6.56 o
   2   3   4       32.52       35.49      4.17 o
   3   3   4      137.71      134.44      4.89 o
   4   3   4       53.68       47.05      2.26 o
   5   3   4      127.54      141.99      6.69 o
   6   3   4      571.38      615.73     10.52 o
   7   3   4       48.06       55.81      2.47 o
   8   3   4      311.48      327.98      5.31 o
   9   3   4       31.35       34.81      2.80 o
  10   3   4      465.64      499.59      4.98 o
  13   3   4        7.06        7.92      2.57 o
  14   3   4       62.72       73.17      4.24 o
  15   3   4        8.04       10.37      2.80 o
   0   4   4     3994.30     3779.96     13.90 o
   1   4   4      166.97      153.39      3.24 o
   2   4   4      136.34      122.99      3.51 o
   3   4   4       12.61       12.06      2.26 o
   4   4   4     1108.96     1064.68     18.51 o
   5   4   4      210.82      227.60      8.24 o
   6   4   4       42.68       38.09      4.08 o
   7   4   4       75.91       82.82      3.18 o
   8   4   4       97.66       99.85      4.34 o
   9   4   4       82.18       92.98      4.10 o
  10   4   4       48.65       51.39      2.83 o
  12   4   4        0.62        2.52      2.47 o
  13   4   4       23.58       23.17      2.92 o
  14   4   4       12.20       16.47      3.84 o
  15   4   4       28.53       28.52      2.71 o
   1   5   4      241.10      274.33      6.76 o
   2   5   4       53.03       65.86      3.49 o
   3   5   4      624.04      674.56     30.43 o
   4   5   4      189.73      189.07      3.56 o
   5   5   4       20.74       17.46      2.12 o
   6   5   4      440.32      470.04     55.36 o
   7   5   4       22.87       24.10      7.24 o
   8   5   4      165.42      170.89     17.23 o
   9   5   4      278.27      288.67      3.99 o
  10   5   4      109.92      117.94      2.28 o
  11   5   4       69.63       78.90      3.02 o
  12   5   4      151.51      149.56      3.30 o
  13   5   4        0.31        2.07      3.79 o
  14   5   4       38.14       43.16      4.22 o
   0   6   4      922.41      959.21      7.88 o
   1   6   4      441.65      493.57      4.98 o
   2   6   4      262.97      258.30     20.66 o
   3   6   4      204.43      201.96      5.00 o
   4   6   4      260.86      262.16      8.45 o
   5   6   4      151.70      165.69     18.83 o
   6   6   4       62.35       67.49      6.65 o
   7   6   4       26.88       37.03      4.55 o
   8   6   4        0.39        2.06      3.65 o
   9   6   4      134.15      140.87      8.44 o
  10   6   4       77.75       87.77      4.33 o
  11   6   4      107.67      107.98      4.15 o
  12   6   4       25.06       32.71      5.24 o
  13   6   4       21.22       20.64      2.34 o
  14   6   4        6.48        8.05      2.32 o
   1   7   4      109.28      103.54     24.80 o
   2   7   4       10.64        8.74      1.98 o
   3   7   4       42.12       49.00      2.06 o
   4   7   4        8.14        8.61      2.88 o
   5   7   4       23.69       26.48      1.68 o
   6   7   4      278.54      265.56     11.51 o
   7   7   4       25.32       28.01      1.62 o
   8   7   4       48.16       45.44      2.97 o
   9   7   4        4.31        8.02      1.88 o
  10   7   4       29.33       33.72      3.97 o
  11   7   4       11.63       14.49      2.60 o
  12   7   4      101.16       92.69      2.62 o
  13   7   4        0.17        3.19      2.40 o
   0   8   4      452.56      480.39     20.80 o
   1   8   4      101.42      107.88      4.86 o
   2   8   4      217.25      218.64      4.34 o
   3   8   4       32.68       31.76      1.76 o
   4   8   4       25.11       27.42      2.26 o
   5   8   4       45.71       47.34      2.32 o
   6   8   4      165.61      182.74      9.60 o
   7   8   4       72.34       76.24      3.05 o
   8   8   4      112.48      121.36      7.24 o
   9   8   4        2.80        4.21      1.66 o
  10   8   4       77.22       84.88      7.47 o
  11   8   4        7.34        7.91      2.25 o
  12   8   4        2.76        8.24      2.89 o
   1   9   4       84.26       85.21      2.41 o
   2   9   4       59.79       63.04      1.76 o
   3   9   4       29.83       30.44      1.65 o
   4   9   4        2.67        3.20      1.46 o
   5   9   4       12.61       14.21      1.69 o
   6   9   4       37.90       37.63      1.85 o
   7   9   4       40.04       42.61      2.04 o
   8   9   4       79.43       82.65      3.47 o
   9   9   4        5.95        5.98      2.30 o
  10   9   4       18.33       22.17      2.41 o
  11   9   4       13.31        9.19      2.38 o
  12   9   4       75.65       81.85      4.36 o
   0  10   4      279.32      307.06     17.27 o
   1  10   4       15.38       16.78      1.61 o
   2  10   4      246.39      258.41      4.56 o
   3  10   4       16.13       20.93      2.37 o
   4  10   4       86.01      103.17      4.64 o
   5  10   4       16.98       19.12      2.56 o
   6  10   4       41.05       43.70      1.86 o
   7  10   4        7.64        8.03      1.89 o
   8  10   4        4.39        5.38      1.70 o
   9  10   4        5.57        6.20      2.31 o
  10  10   4       11.04       10.44      5.13 o
   1  11   4      129.20      130.53      7.79 o
   2  11   4       96.07       91.18      2.09 o
   3  11   4        7.35        9.47      1.82 o
   4  11   4       25.78       28.09      1.81 o
   5  11   4        1.44        4.61      1.93 o
   6  11   4       82.35       88.59      6.59 o
   7  11   4        8.88        9.53      2.27 o
   8  11   4       27.27       27.95      2.43 o
   9  11   4        1.08        5.70      2.96 o
   0  12   4       55.69       52.65      2.77 o
   1  12   4       96.82       91.50      3.67 o
   2  12   4       16.84       17.62      1.70 o
   3  12   4        2.63        4.42      2.77 o
   4  12   4       32.51       40.29      3.36 o
   5  12   4       36.46       34.30      1.97 o
   6  12   4        4.86        3.25      1.82 o
   7  12   4        8.23        6.25      2.45 o
   1  13   4       14.24       13.14      1.72 o
   2  13   4        3.94        4.28      1.91 o
   3  13   4        8.71        8.39      1.66 o
   4  13   4        5.72        6.94      2.09 o
   5  13   4        0.99       -1.41      4.12 o
   2   0   5     1169.67     1123.35      8.43 o
   4   0   5     1432.77     1491.15      9.36 o
   6   0   5      428.69      438.56      6.19 o
   8   0   5      460.62      439.62      5.05 o
  10   0   5      198.49      207.86      4.76 o
   0   1   5     2268.58     2354.53     34.43 o
   1   1   5      189.90      185.87      2.79 o
   2   1   5      646.38      582.84     15.70 o
   3   1   5      148.72      148.32      3.32 o
   4   1   5     1717.21     1739.61     18.29 o
   5   1   5      971.85     1069.19     16.30 o
   6   1   5      560.13      594.00      4.73 o
   7   1   5       58.24       60.26      2.22 o
   8   1   5      373.89      380.98      6.99 o
   9   1   5       37.85       40.44      2.79 o
  10   1   5      330.42      328.74      3.67 o
  11   1   5       29.11       32.93      2.66 o
  15   1   5        8.22       10.04      4.05 o
   1   2   5       85.83       91.37      3.22 o
   2   2   5     1009.44     1068.53     31.79 o
   3   2   5      381.53      403.97     11.05 o
   4   2   5      148.52      151.34      3.37 o
   5   2   5       86.71      117.16      5.20 o
   6   2   5      660.22      684.76      4.99 o
   7   2   5       71.64       80.61      2.38 o
   8   2   5      374.74      388.85      3.60 o
   9   2   5       58.32       65.29      2.96 o
  10   2   5     1305.36     1366.66      7.46 o
  11   2   5        0.40        2.22      2.40 o
  15   2   5        4.53        5.54      2.90 o
   0   3   5     1202.97     1139.05      7.88 o
   1   3   5      754.16      772.56      5.05 o
   2   3   5      472.51      415.95     12.28 o
   3   3   5      348.87      366.36      9.13 o
   4   3   5      777.70      723.07     34.64 o
   5   3   5      100.33      126.39      2.98 o
   6   3   5      191.61      184.12      3.07 o
   7   3   5       86.34       82.52      2.60 o
   8   3   5      306.00      326.01      3.56 o
   9   3   5      453.86      483.72      4.60 o
  10   3   5       43.00       46.93      2.88 o
  11   3   5      111.12      121.61      3.04 o
  14   3   5        1.32       -4.41      2.85 o
  15   3   5       10.05       11.15      3.13 o
   1   4   5        7.48        8.17      2.16 o
   2   4   5        3.12        4.48      1.76 o
   3   4   5      608.16      617.56     17.80 o
   4   4   5      413.25      384.30     15.76 o
   5   4   5       49.55       55.33      2.45 o
   6   4   5      153.47      154.17      5.02 o
   7   4   5        2.96        5.35      2.66 o
   8   4   5      122.45      124.52      3.70 o
   9   4   5      142.75      151.43      3.42 o
  10   4   5      185.97      185.91      3.68 o
  11   4   5       46.33       47.40      3.06 o
  13   4   5        0.15        2.95      2.83 o
  14   4   5       84.50       83.78      3.44 o
   0   5   5      521.48      532.34      5.67 o
   1   5   5       27.21       22.90      2.61 o
   2   5   5      547.12      550.81      4.23 o
   3   5   5       20.52       17.93      1.97 o
   4   5   5      474.95      468.06     10.41 o
   5   5   5       31.68       30.13      2.23 o
   6   5   5      159.68      161.96      8.78 o
   7   5   5       90.06       94.62      4.03 o
   8   5   5      301.89      312.74     23.81 o
   9   5   5       54.76       52.48      3.24 o
  10   5   5       87.77       90.07      7.53 o
  11   5   5        9.48       15.46      3.84 o
  12   5   5        2.60        4.22      2.55 o
  13   5   5        7.85        7.47      2.62 o
  14   5   5        7.11       11.57      4.27 o
   1   6   5       18.55       17.16      4.07 o
   2   6   5      242.65      252.27     10.57 o
   3   6   5       21.33       23.51      2.57 o
   4   6   5       44.60       48.58      3.29 o
   5   6   5      103.17      105.22      5.48 o
   6   6   5      310.78      314.77     27.71 o
   7   6   5      265.43      282.24     25.27 o
   8   6   5      102.04      108.96      7.06 o
   9   6   5       33.98       34.40      5.10 o
  10   6   5      128.90      125.35      5.08 o
  11   6   5       17.25       17.10      2.06 o
  12   6   5      101.22      101.21     13.59 o
  13   6   5        1.61        6.00      2.32 o
   0   7   5      500.20      471.99      5.08 o
   1   7   5        5.00        5.19      2.03 o
   2   7   5      230.12      242.23     11.48 o
   3   7   5      103.52      114.89      4.18 o
   4   7   5      199.17      202.15      5.39 o
   5   7   5       61.24       64.70      4.59 o
   6   7   5      202.12      215.52     20.01 o
   7   7   5       24.34       28.62      3.59 o
   8   7   5        9.05       10.87      2.22 o
   9   7   5       15.71       21.17      1.70 o
  10   7   5       13.38       13.34      1.61 o
  11   7   5        4.90        5.22      1.75 o
  12   7   5       18.71       18.55      2.83 o
  13   7   5       23.04       20.32      4.34 o
   1   8   5       24.13       27.17      2.01 o
   2   8   5       25.10       23.81      2.02 o
   3   8   5       79.42       79.73      2.40 o
   4   8   5      144.74      150.23      6.53 o
   5   8   5       60.55       58.55      2.43 o
   6   8   5      408.99      420.28     12.80 o
   7   8   5       24.75       25.64      1.87 o
   8   8   5        9.17       10.35      2.20 o
   9   8   5       26.61       26.65      2.02 o
  10   8   5       30.23       30.39      2.12 o
  11   8   5        2.85        1.24      2.22 o
  12   8   5       93.19       97.06     16.28 o
   0   9   5      654.32      690.42     20.96 o
   1   9   5       21.97       24.50      1.61 o
   2   9   5       69.57       70.53      3.05 o
   3   9   5        9.48       12.37      1.49 o
   4   9   5      171.47      181.11      7.11 o
   5   9   5       29.63       28.98      1.63 o
   6   9   5       46.14       47.78      2.76 o
   7   9   5        5.48        5.49      2.18 o
   8   9   5       27.41       32.44      2.10 o
   9   9   5        5.48        5.01      1.77 o
  10   9   5       36.85       35.82      1.93 o
  11   9   5        5.60        7.02      2.40 o
   1  10   5       77.15       80.17      2.83 o
   2  10   5        7.86       10.04      1.87 o
   3  10   5       56.32       60.16      2.36 o
   4  10   5       37.49       41.64      3.18 o
   5  10   5       12.79       18.78      1.93 o
   6  10   5       50.50       57.96      2.15 o
   7  10   5        3.70        5.20      1.54 o
   8  10   5        7.57        9.50      2.03 o
   9  10   5        2.35        4.58      1.99 o
  10  10   5        8.40       10.97      3.03 o
   0  11   5       69.74       71.16      3.15 o
   1  11   5       17.46       16.56      1.77 o
   2  11   5       78.37       86.42      2.27 o
   3  11   5        2.92        3.37      1.74 o
   4  11   5       46.12       51.31      2.37 o
   5  11   5       33.14       33.62      1.84 o
   6  11   5        5.77        7.48      2.05 o
   7  11   5        0.45        2.52      1.97 o
   8  11   5        7.57       10.41      2.03 o
   1  12   5        6.90        9.88      1.62 o
   2  12   5        9.37        8.23      1.61 o
   3  12   5        5.12        8.30      1.96 o
   4  12   5       17.62       16.70      1.63 o
   5  12   5        6.83        5.71      1.83 o
   6  12   5       12.69       13.48      2.10 o
   0  13   5       23.09       22.88      3.06 o
   1  13   5        4.59        4.18      1.75 o
   2  13   5       11.86       11.42      1.98 o
   3  13   5        2.20        0.58      2.03 o
   0   0   6     1113.03     1289.03      8.33 o
   2   0   6      172.51      169.90      4.29 o
   4   0   6      795.99      890.50      7.81 o
   6   0   6      354.65      342.17      5.59 o
   8   0   6      885.24      915.51      6.67 o
  10   0   6       16.79       15.08      3.72 o
   1   1   6       77.91       64.32      2.30 o
   2   1   6      410.00      466.17      3.35 o
   3   1   6     1081.67     1083.31      5.72 o
   4   1   6      502.55      510.83      4.68 o
   5   1   6       10.05       11.43      2.52 o
   6   1   6      676.72      712.66      4.61 o
   7   1   6       13.50       15.44      2.20 o
   8   1   6        0.14        2.11      2.17 o
   9   1   6       85.14       92.76      2.71 o
  10   1   6      166.60      177.60      2.68 o
  11   1   6       52.35       58.67      3.09 o
  12   1   6      240.93      266.59      4.84 o
   0   2   6     1314.59     1074.62      7.43 o
   1   2   6       89.72       86.25      2.19 o
   2   2   6      142.01      131.33      6.58 o
   3   2   6      196.30      205.00      2.63 o
   4   2   6      854.56      851.19     15.23 o
   5   2   6      486.31      501.46      4.18 o
   6   2   6      914.03      952.31      5.28 o
   7   2   6       66.63       65.04      3.03 o
   8   2   6       43.19       44.58      2.39 o
   9   2   6      161.09      164.16      2.59 o
  10   2   6       89.88       95.42      2.45 o
  11   2   6       11.10       14.26      3.56 o
  12   2   6       12.15       11.93      3.79 o
   1   3   6      191.33      192.61      2.49 o
   2   3   6      448.70      440.03      8.17 o
   3   3   6      109.85      111.87      2.71 o
   4   3   6       57.56       59.89      2.07 o
   5   3   6       92.55       90.43      5.11 o
   6   3   6      228.33      236.01      3.33 o
   7   3   6       84.39       84.02      2.68 o
   8   3   6      152.84      154.47      2.76 o
   9   3   6        3.05        0.66      2.14 o
  10   3   6       53.64       59.72      2.30 o
  11   3   6      142.14      138.90      3.56 o
  12   3   6      143.97      154.70      4.43 o
   0   4   6      103.27      100.90      4.83 o
   1   4   6       37.09       33.23      2.36 o
   2   4   6      626.25      581.44     20.23 o
   3   4   6      121.73      132.08      7.26 o
   4   4   6      936.24      927.04     22.08 o
   5   4   6      173.98      178.21      8.44 o
   6   4   6      612.46      595.99     26.60 o
   7   4   6       93.12       90.58      2.05 o
   8   4   6      116.11      115.58      2.70 o
   9   4   6       39.10       33.90      2.76 o
  10   4   6       65.72       76.99      4.13 o
  11   4   6        2.72        7.99      3.65 o
  12   4   6        3.04       -4.74      3.75 o
  14   4   6        4.82        5.42      2.85 o
   1   5   6      122.10      119.55      2.58 o
   2   5   6      169.23      193.59      6.15 o
   3   5   6       26.99       26.52      2.25 o
   4   5   6      302.40      283.13      6.65 o
   5   5   6        7.39        7.00      2.09 o
   6   5   6      642.48      624.31     25.53 o
   7   5   6      156.73      145.23      7.55 o
   8   5   6       70.81       76.74      2.48 o
   9   5   6       38.45       41.58      6.99 o
  10   5   6      171.63      181.26     14.54 o
  11   5   6       80.09       77.08      5.88 o
  12   5   6       73.64       77.48      5.42 o
  13   5   6        0.24       -0.09      2.78 o
   0   6   6      687.25      706.32      6.05 o
   1   6   6       67.18       71.15      5.95 o
   2   6   6      141.05      132.35      6.69 o
   3   6   6       10.71        9.64      1.92 o
   4   6   6     1053.68     1070.95     58.11 o
   5   6   6      472.69      480.97     20.61 o
   6   6   6       82.52       79.29      3.83 o
   7   6   6        0.38        2.30      2.07 o
   8   6   6      107.37      118.08      7.39 o
   9   6   6       86.52       85.07      3.91 o
  10   6   6       37.30       35.53      2.88 o
  11   6   6        9.62       14.15      3.61 o
  12   6   6       25.27       24.10      2.75 o
  13   6   6       15.94       12.58      2.16 o
   1   7   6       23.41       23.17      2.17 o
   2   7   6      166.50      160.20      7.81 o
   3   7   6       49.93       45.80      2.49 o
   4   7   6       68.19       67.83      2.14 o
   5   7   6       31.93       32.68      2.48 o
   6   7   6       38.85       42.15      2.29 o
   7   7   6       24.38       26.52      2.32 o
   8   7   6       23.83       25.83      4.23 o
   9   7   6       44.56       49.06      7.44 o
  10   7   6       46.24       54.12      1.89 o
  11   7   6       11.19       11.31      1.62 o
  12   7   6       49.07       38.87      5.36 o
   0   8   6       29.43       32.62      2.80 o
   1   8   6       31.36       37.08      6.31 o
   2   8   6      173.23      185.70      2.70 o
   3   8   6        8.00        7.82      2.46 o
   4   8   6      434.99      465.33     10.49 o
   5   8   6       33.74       37.54      5.20 o
   6   8   6       23.76       22.78      2.23 o
   7   8   6        8.77        9.02      2.19 o
   8   8   6       12.70       12.88      1.70 o
   9   8   6       18.23       17.87      1.94 o
  10   8   6       32.37       37.06      2.40 o
  11   8   6       10.77       12.27      2.43 o
   1   9   6       11.75       14.57      1.71 o
   2   9   6        5.53        6.88      1.46 o
   3   9   6       51.60       52.16      1.62 o
   4   9   6       78.15       72.91      6.55 o
   5   9   6       70.59       73.96      4.66 o
   6   9   6       75.04       77.96      4.31 o
   7   9   6       21.71       26.07      1.81 o
   8   9   6       24.67       24.99      2.82 o
   9   9   6        6.37        8.75      2.28 o
  10   9   6       30.20       29.30      2.26 o
   0  10   6       35.36       40.25      2.66 o
   1  10   6       36.01       35.72      1.68 o
   2  10   6        6.62       11.09      1.54 o
   3  10   6       11.42       13.64      1.72 o
   4  10   6       54.35       58.95      3.32 o
   5  10   6        9.25       10.60      1.89 o
   6  10   6       11.30       11.54      1.78 o
   7  10   6       14.68       12.21      1.98 o
   8  10   6        8.64       13.51      2.30 o
   9  10   6        3.64        5.56      2.07 o
   1  11   6       11.41       12.14      1.52 o
   2  11   6       35.45       34.22      1.70 o
   3  11   6        4.39        5.01      1.69 o
   4  11   6        5.66        5.83      1.87 o
   5  11   6       10.10       11.00      2.26 o
   6  11   6       21.98       19.99      1.84 o
   7  11   6       24.55       23.40      3.50 o
   8  11   6        0.01        1.65      3.98 o
   0  12   6        8.80        8.91      2.37 o
   1  12   6       27.64       28.84      1.65 o
   2  12   6       20.48       19.43      1.82 o
   3  12   6        3.19        2.98      2.10 o
   4  12   6        7.65        8.03      1.83 o
   5  12   6        6.21        5.67      2.06 o
   2   0   7       99.09       91.37      2.59 o
   4   0   7      475.89      456.11      5.29 o
   6   0   7      700.17      755.26      6.17 o
   8   0   7      569.55      578.23      5.50 o
  10   0   7      225.16      261.38      5.28 o
  12   0   7      131.26      138.92      3.77 o
   0   1   7      350.88      322.18      3.41 o
   1   1   7       12.16       15.43      4.13 o
   2   1   7      932.88      871.51      4.20 o
   3   1   7       10.58       11.36      2.19 o
   4   1   7      754.92      733.58      5.26 o
   5   1   7       71.24       73.99      2.68 o
   6   1   7      155.22      157.83      2.64 o
   7   1   7       72.85       80.41      2.59 o
   8   1   7       73.85       78.00      2.52 o
   9   1   7      150.76      165.97      2.87 o
  10   1   7      204.73      212.08      5.02 o
  11   1   7        2.50        5.24      2.09 o
  12   1   7       34.09       39.60      2.12 o
   1   2   7      344.65      346.00      4.34 o
   2   2   7      251.32      250.37      2.54 o
   3   2   7      541.17      514.49      8.07 o
   4   2   7      174.89      184.81      2.54 o
   5   2   7       55.78       51.91      2.68 o
   6   2   7      386.34      364.70      3.48 o
   7   2   7      107.86      107.63      2.59 o
   8   2   7       67.58       67.30      3.24 o
   9   2   7        5.63        5.22      2.57 o
  10   2   7       32.47       36.83      2.64 o
  11   2   7       27.39       28.91      2.31 o
  12   2   7      115.06      125.80      4.34 o
  13   2   7        0.63        2.14      2.85 o
   0   3   7      568.96      521.03      6.07 o
   1   3   7     1144.23     1195.84      4.64 o
   2   3   7      237.03      242.67      4.97 o
   3   3   7       88.41       87.24      3.31 o
   4   3   7     1586.28     1534.79     44.25 o
   5   3   7      103.66       98.39      2.76 o
   6   3   7       27.15       26.29      2.19 o
   7   3   7       88.74       88.62      2.67 o
   8   3   7       51.56       60.66      3.34 o
   9   3   7       25.57       28.94      1.98 o
  10   3   7       66.76       69.33      2.52 o
  11   3   7       53.66       57.80      2.46 o
  12   3   7       19.22       25.67      2.80 o
  13   3   7       26.58       24.21      4.01 o
   1   4   7       74.56       71.87      2.38 o
   2   4   7       57.28       55.76      2.91 o
   3   4   7       25.51       32.19      2.94 o
   4   4   7      329.11      305.71     11.68 o
   5   4   7       16.41       15.13      1.95 o
   6   4   7      474.58      457.23     28.97 o
   7   4   7       99.76       99.44      3.65 o
   8   4   7       25.37       26.18      1.86 o
   9   4   7        1.25        4.88      2.46 o
  10   4   7      165.87      171.70      4.47 o
  11   4   7       59.95       66.52      3.98 o
  12   4   7       99.22      112.36      4.43 o
  13   4   7        4.46        5.35      3.96 o
   0   5   7      423.03      441.01      5.95 o
   1   5   7      232.97      227.85      2.95 o
   2   5   7      203.81      204.31      6.00 o
   3   5   7        2.44        2.79      2.12 o
   4   5   7      414.38      418.16     19.48 o
   5   5   7       33.46       35.03      2.14 o
   6   5   7      314.97      333.91      5.94 o
   7   5   7        2.61        4.89      2.23 o
   8   5   7      238.64      247.00     11.71 o
   9   5   7       42.37       40.76      2.88 o
  10   5   7       86.87       93.76      5.98 o
  11   5   7        0.13       -0.52      2.79 o
  12   5   7        3.69        4.90      3.49 o
  13   5   7        2.71        3.62      2.49 o
   1   6   7       62.25       66.31      5.73 o
   2   6   7       13.37       14.93      2.16 o
   3   6   7      225.13      228.09      9.43 o
   4   6   7       87.58       89.31      3.56 o
   5   6   7       16.66       21.23      2.11 o
   6   6   7      129.46      134.86      2.60 o
   7   6   7       31.89       34.08      1.92 o
   8   6   7       59.57       65.75      3.20 o
   9   6   7        2.40        2.16      2.17 o
  10   6   7       35.39       35.76      2.42 o
  11   6   7        2.93        5.10      4.80 o
  12   6   7      144.98      142.57      4.04 o
   0   7   7      299.33      307.79      4.46 o
   1   7   7       39.97       40.75      2.48 o
   2   7   7       61.83       59.28      2.51 o
   3   7   7       16.03       14.72      1.76 o
   4   7   7      228.78      226.56      4.48 o
   5   7   7       37.42       37.29      2.17 o
   6   7   7      178.63      185.12     10.06 o
   7   7   7       33.58       33.46      3.04 o
   8   7   7       52.58       52.73      5.32 o
   9   7   7        5.64        7.24      1.95 o
  10   7   7       12.78       14.88      2.47 o
  11   7   7       14.93       19.08      2.48 o
  12   7   7        4.88        4.53      2.83 o
   1   8   7      112.06      115.49      2.69 o
   2   8   7      181.30      185.11      6.84 o
   3   8   7       52.50       53.05      1.99 o
   4   8   7        2.05        4.11      1.94 o
   5   8   7       47.67       42.64      1.97 o
   6   8   7       33.85       31.72      2.30 o
   7   8   7        3.61        4.29      2.29 o
   8   8   7       23.96       28.66      9.22 o
   9   8   7        4.13        5.79      2.32 o
  10   8   7       81.62       72.57      3.19 o
  11   8   7       23.29       19.68      1.94 o
   0   9   7        1.41        7.85      3.68 o
   1   9   7      119.72      135.95      3.16 o
   2   9   7       56.23       59.57      2.38 o
   3   9   7        7.48        6.51      2.00 o
   4   9   7       29.00       33.91      2.68 o
   5   9   7       28.78       30.40      2.28 o
   6   9   7       55.44       56.57      2.21 o
   7   9   7        1.63        4.85      1.73 o
   8   9   7       30.76       31.97      2.03 o
   9   9   7        8.58        9.04      1.72 o
  10   9   7        2.14        3.32      2.90 o
   1  10   7        0.89        1.68      1.51 o
   2  10   7       10.95       13.43      1.74 o
   3  10   7        7.05        6.98      1.50 o
   4  10   7        3.21        3.65      1.58 o
   5  10   7        3.49        4.12      1.75 o
   6  10   7        3.42        5.94      1.94 o
   7  10   7       19.03       23.60      2.36 o
   8  10   7        9.54       11.75      3.57 o
   0  11   7       19.19       21.66      2.79 o
   1  11   7        0.84        3.30      1.57 o
   2  11   7       27.97       32.32      1.64 o
   3  11   7        0.40        1.23      1.66 o
   4  11   7       30.34       31.26      2.94 o
   5  11   7        8.89        9.54      1.80 o
   6  11   7        4.00        4.98      2.03 o
   1  12   7       13.67       12.58      1.68 o
   2  12   7        3.68        3.68      1.74 o
   3  12   7        0.90        2.29      2.28 o
   0   0   8     4417.62     4327.11     13.50 o
   2   0   8      418.15      398.33     12.60 o
   4   0   8     1742.00     1712.33      8.85 o
   6   0   8      150.52      153.94      3.70 o
   8   0   8       73.50       69.38      3.11 o
  10   0   8      147.08      158.85      4.46 o
  12   0   8       98.88       98.64      3.49 o
   1   1   8       98.62      101.73      3.40 o
   2   1   8       91.31       87.71      3.44 o
   3   1   8       60.95       63.78      2.60 o
   4   1   8      142.22      138.00      2.62 o
   5   1   8       26.10       22.28      2.54 o
   6   1   8      845.50      853.59      4.96 o
   7   1   8       36.94       30.13      2.00 o
   8   1   8       56.04       59.12      2.37 o
   9   1   8        3.79        3.43      1.68 o
  10   1   8       86.58       89.47      2.30 o
  11   1   8        4.67        7.11      2.10 o
  12   1   8       99.44      105.50      2.51 o
  13   1   8        0.61        0.19      4.03 o
   0   2   8      379.02      318.91     15.07 o
   1   2   8      106.88      107.20      2.98 o
   2   2   8      702.74      706.28     11.36 o
   3   2   8       94.17       93.05      2.21 o
   4   2   8      397.89      385.03     16.59 o
   5   2   8      347.49      364.12     11.01 o
   6   2   8       29.55       31.29      3.28 o
   7   2   8       51.73       52.51      2.92 o
   8   2   8      149.26      154.09      6.05 o
   9   2   8        1.04        1.34      1.84 o
  10   2   8       99.20      110.87      3.06 o
  11   2   8       16.20       17.29      2.20 o
  12   2   8       32.26       43.31      4.31 o
  13   2   8       14.77       16.50      2.97 o
   1   3   8      107.67      109.96      3.59 o
   2   3   8      116.44      115.12      5.60 o
   3   3   8       50.41       50.20      2.10 o
   4   3   8       32.05       30.49      2.07 o
   5   3   8       14.17       16.83      2.19 o
   6   3   8      355.11      369.72     12.14 o
   7   3   8      413.39      409.56     16.84 o
   8   3   8      127.09      141.16      2.75 o
   9   3   8        7.47       10.02      2.72 o
  10   3   8      151.13      166.69      4.99 o
  11   3   8       30.33       35.01      2.85 o
  12   3   8      160.54      178.47      4.81 o
  13   3   8        8.54        9.38      2.95 o
   0   4   8      858.80      895.85      6.34 o
   1   4   8        2.26        0.98      1.90 o
   2   4   8      190.92      171.64      3.57 o
   3   4   8       52.83       57.31      2.11 o
   4   4   8      162.07      160.60      5.46 o
   5   4   8       49.38       51.99      1.88 o
   6   4   8      160.18      161.11      4.86 o
   7   4   8      103.20      103.98      4.66 o
   8   4   8       42.86       44.09      2.89 o
   9   4   8       31.35       34.93      1.72 o
  10   4   8       76.34       81.63      2.24 o
  11   4   8       44.42       50.10      2.67 o
  12   4   8        4.89        8.26      2.12 o
   1   5   8      318.02      308.11      5.86 o
   2   5   8       17.19       16.33      1.89 o
   3   5   8       27.09       28.31      2.16 o
   4   5   8      104.30       99.32      3.58 o
   5   5   8       16.67       12.38      1.93 o
   6   5   8      108.88      107.69      3.51 o
   7   5   8       48.16       49.28      2.06 o
   8   5   8       58.46       61.34      2.59 o
   9   5   8        5.14        4.97      1.91 o
  10   5   8       94.75       91.32      3.60 o
  11   5   8        2.97        3.49      2.00 o
  12   5   8       62.96       54.47      3.84 o
   0   6   8      170.28      175.95      3.75 o
   1   6   8      135.41      131.45      5.34 o
   2   6   8      162.27      164.63      3.64 o
   3   6   8       11.64       12.97      1.80 o
   4   6   8       71.84       83.71      5.14 o
   5   6   8       23.34       20.00      1.68 o
   6   6   8       19.95       25.53      4.13 o
   7   6   8        4.15        3.17      1.99 o
   8   6   8       38.63       39.91      1.90 o
   9   6   8        9.55       10.69      2.37 o
  10   6   8       29.20       35.14      4.80 o
  11   6   8        9.67        9.11      2.47 o
   1   7   8       11.56       14.51      2.02 o
   2   7   8      141.94      152.65      2.28 o
   3   7   8       10.45        8.48      2.06 o
   4   7   8       33.07       33.34      2.08 o
   5   7   8        6.23        6.65      1.88 o
   6   7   8       41.56       44.37      1.94 o
   7   7   8       16.60       15.34      2.12 o
   8   7   8       48.62       50.28      2.40 o
   9   7   8        0.70        4.06      5.03 o
  10   7   8      180.09      183.84      3.19 o
  11   7   8        0.39        0.96      3.05 o
   0   8   8      140.56      149.42      3.77 o
   1   8   8       14.91       16.52      2.11 o
   2   8   8       90.75       97.24      4.51 o
   3   8   8       13.16       11.58      1.81 o
   4   8   8       53.66       56.62      1.95 o
   5   8   8       19.75       25.06      2.37 o
   6   8   8       36.38       42.26      3.36 o
   7   8   8        8.74        9.86      2.17 o
   8   8   8       13.71       16.15      2.00 o
   9   8   8       37.38       40.50      6.10 o
  10   8   8        9.63       10.82      2.17 o
   1   9   8       39.12       43.26      2.83 o
   2   9   8        8.26        8.26      2.00 o
   3   9   8       36.41       40.25      2.15 o
   4   9   8        0.46        4.40      2.30 o
   5   9   8        1.64        1.31      1.91 o
   6   9   8       10.19       10.29      2.41 o
   7   9   8        3.38        4.02      2.38 o
   8   9   8       30.44       30.93      2.46 o
   9   9   8        0.79        8.15      3.79 o
   0  10   8       18.27       16.74      6.03 o
   1  10   8        3.17        2.90      1.92 o
   2  10   8       38.07       39.52      1.74 o
   3  10   8        5.89        6.95      1.80 o
   4  10   8       52.51       52.13      2.02 o
   5  10   8        5.09        8.55      1.83 o
   6  10   8       14.40       12.86      1.83 o
   7  10   8        0.37       -0.31      1.68 o
   1  11   8        1.75        1.84      1.65 o
   2  11   8        0.74        0.95      1.57 o
   3  11   8       15.36       16.87      1.97 o
   4  11   8        2.49        2.90      1.79 o
   5  11   8        2.93        4.01      2.91 o
   2   0   9      104.08      111.86      2.62 o
   4   0   9      329.28      340.28      8.61 o
   6   0   9      220.66      232.16      4.08 o
   8   0   9      183.76      173.85      3.75 o
  10   0   9       73.15       77.70      3.25 o
  12   0   9      261.88      257.46      4.72 o
   0   1   9      976.65      944.20     39.05 o
   1   1   9      205.50      201.71      2.43 o
   2   1   9      178.92      171.50      3.68 o
   3   1   9        4.64        5.58      1.73 o
   4   1   9      424.65      426.37     10.16 o
   5   1   9       11.51       14.23      2.02 o
   6   1   9      441.58      448.07      3.52 o
   7   1   9       96.82      100.02      2.69 o
   8   1   9      123.79      142.56      6.47 o
   9   1   9        2.06        3.01      2.15 o
  10   1   9       77.12       80.10      2.31 o
  11   1   9       17.61       19.10      2.27 o
  12   1   9       10.00       10.87      2.60 o
   1   2   9      324.34      305.26      4.81 o
   2   2   9       73.30       74.85      1.73 o
   3   2   9       59.99       57.72      2.19 o
   4   2   9       18.94       19.20      1.74 o
   5   2   9       19.47       18.93      1.70 o
   6   2   9      457.36      439.60      5.72 o
   7   2   9       52.15       57.41      2.45 o
   8   2   9       41.59       43.06      3.77 o
   9   2   9        0.24       -0.20      2.18 o
  10   2   9       89.73       94.92      2.53 o
  11   2   9        3.51        6.16      2.29 o
  12   2   9       98.54       93.25      2.56 o
   0   3   9      713.73      703.56     40.01 o
   1   3   9      143.93      139.04      1.93 o
   2   3   9      137.73      131.33      4.39 o
   3   3   9       24.75       23.07      2.20 o
   4   3   9      248.22      279.12      6.16 o
   5   3   9      463.10      469.01      7.11 o
   6   3   9       35.11       37.54      4.02 o
   7   3   9       25.67       22.53      2.31 o
   8   3   9        3.95        4.72      2.66 o
   9   3   9       30.22       31.41      1.87 o
  10   3   9       49.29       47.97      2.28 o
  11   3   9        7.47        8.93      2.23 o
  12   3   9        5.46        7.93      2.37 o
   1   4   9      251.00      268.74     11.09 o
   2   4   9       26.04       30.48      1.70 o
   3   4   9       44.85       44.98      1.81 o
   4   4   9       84.30       86.76      5.13 o
   5   4   9       10.25       10.85      1.83 o
   6   4   9       86.56      101.23      2.27 o
   7   4   9       23.54       25.83      1.84 o
   8   4   9       40.18       41.74      3.08 o
   9   4   9       13.54       14.71      1.83 o
  10   4   9      105.84      115.90      6.31 o
  11   4   9        7.86        6.15      1.87 o
  12   4   9       45.20       47.41      2.70 o
   0   5   9      154.28      142.25     10.05 o
   1   5   9       22.77       30.17      2.06 o
   2   5   9      293.63      274.49      7.02 o
   3   5   9       18.78       17.41      1.80 o
   4   5   9      225.91      254.49     11.89 o
   5   5   9        9.90        9.62      1.90 o
   6   5   9      100.58      116.58      7.09 o
   7   5   9       12.78       14.37      2.03 o
   8   5   9       34.11       34.92      2.12 o
   9   5   9       10.91       15.68      2.07 o
  10   5   9       15.66       14.78      1.88 o
  11   5   9        7.03        6.51      2.04 o
   1   6   9       26.85       26.31      1.72 o
   2   6   9       35.25       33.34      1.91 o
   3   6   9        4.75        3.66      2.26 o
   4   6   9       29.30       29.15      2.20 o
   5   6   9       19.76       21.24      1.93 o
   6   6   9      102.39      109.14      2.26 o
   7   6   9       81.27       89.40      2.59 o
   8   6   9       33.48       39.22      2.14 o
   9   6   9        4.42        3.80      2.69 o
  10   6   9       60.88       70.43     14.12 o
   0   7   9       29.48       27.08      2.95 o
   1   7   9       23.75       24.64      2.07 o
   2   7   9       74.39       82.63      6.66 o
   3   7   9        0.30       -1.23      1.98 o
   4   7   9       76.72       76.96      3.15 o
   5   7   9       11.64       12.37      1.80 o
   6   7   9       12.37       16.26      2.10 o
   7   7   9       12.00       14.39      2.66 o
   8   7   9        0.11        0.52      1.80 o
   9   7   9       32.12       28.81      6.36 o
  10   7   9       15.57       16.84      2.25 o
   1   8   9       15.98       18.53      2.57 o
   2   8   9       15.05       17.65      3.73 o
   3   8   9       18.79       19.09      2.36 o
   4   8   9        9.96        9.18      2.10 o
   5   8   9       10.25       11.98      1.98 o
   6   8   9        2.18        2.29      1.79 o
   7   8   9       18.19       13.27      1.98 o
   8   8   9       45.38       49.73      5.98 o
   0   9   9        5.89        8.72      2.83 o
   1   9   9       16.53       13.85      1.77 o
   2   9   9       40.91       39.67      2.35 o
   3   9   9        8.62       14.03      3.05 o
   4   9   9       93.17       91.94      2.19 o
   5   9   9        7.13        6.98      2.16 o
   6   9   9       14.68       18.75      2.44 o
   7   9   9        2.95        4.56      2.29 o
   1  10   9        8.58        9.60      1.79 o
   2  10   9        1.75        2.54      2.40 o
   3  10   9       12.62       14.62      1.72 o
   4  10   9       12.07       11.15      1.88 o
   5  10   9        4.96        5.22      2.09 o
   0  11   9       20.19       25.63      4.27 o
   1  11   9        0.95       -0.49      1.53 o
   2  11   9       24.32       24.50      2.51 o
   0   0  10     1482.27     1392.55      7.56 o
   2   0  10       47.47       46.37      3.48 o
   4   0  10       45.23       42.14      2.38 o
   6   0  10      121.74      114.23      4.39 o
   8   0  10        9.05        4.45      2.73 o
  10   0  10       50.43       53.91      3.28 o
   1   1  10      198.34      212.22      3.02 o
   2   1  10      187.77      179.97      3.21 o
   3   1  10      114.28      111.33      2.11 o
   4   1  10       34.62       37.01      1.64 o
   5   1  10       27.78       31.27      1.72 o
   6   1  10       68.88       76.62      2.02 o
   7   1  10        2.15        3.34      1.82 o
   8   1  10       31.73       37.32      2.38 o
   9   1  10        6.54        9.68      2.27 o
  10   1  10       98.72      104.44      3.16 o
  11   1  10        3.45        3.38      2.32 o
   0   2  10      127.93      115.00      6.60 o
   1   2  10       82.15       73.45      2.29 o
   2   2  10      165.17      151.57      4.30 o
   3   2  10       15.59       14.81      1.71 o
   4   2  10      404.61      446.77      7.54 o
   5   2  10       22.42       28.24      1.93 o
   6   2  10      241.55      251.67      3.29 o
   7   2  10        9.96        8.67      2.56 o
   8   2  10       14.37       19.26      1.96 o
   9   2  10       11.62       15.67      1.82 o
  10   2  10       19.36       21.81      6.23 o
  11   2  10        9.49       12.86      2.34 o
   1   3  10       59.03       56.68      2.41 o
   2   3  10      118.20      107.09      2.04 o
   3   3  10       61.12       73.55      4.11 o
   4   3  10       75.80       78.99      2.08 o
   5   3  10       22.82       27.75      2.44 o
   6   3  10       45.55       48.33      4.06 o
   7   3  10       48.01       46.62      2.51 o
   8   3  10       71.48       75.03      2.51 o
   9   3  10        1.81        3.56      2.63 o
  10   3  10       54.19       55.53      2.69 o
  11   3  10       22.69       27.23      3.24 o
   0   4  10      268.68      248.28      2.96 o
   1   4  10       32.98       31.61      1.75 o
   2   4  10       51.57       58.18      2.20 o
   3   4  10        0.15        1.17      3.46 o
   4   4  10      154.59      158.88      8.14 o
   5   4  10        5.68        8.94      1.88 o
   6   4  10      123.63      135.80      4.94 o
   7   4  10        8.21       10.47      1.78 o
   8   4  10      130.05      128.38      3.94 o
   9   4  10       11.93        8.48      1.66 o
  10   4  10        6.00        5.59      1.91 o
  11   4  10        0.68        1.44      4.38 o
   1   5  10       27.91       25.75      2.04 o
   2   5  10       14.13       12.05      1.69 o
   3   5  10       12.62       14.04      2.06 o
   4   5  10      162.84      171.13      8.51 o
   5   5  10       21.48       23.04      2.09 o
   6   5  10      168.04      177.12      6.62 o
   7   5  10       61.61       58.46      4.11 o
   8   5  10        9.90        8.30      1.85 o
   9   5  10        4.85        4.84      1.87 o
  10   5  10       18.10       20.77      2.59 o
   0   6  10      229.31      221.83     17.63 o
   1   6  10        5.51        9.10      1.82 o
   2   6  10       37.71       45.13      3.14 o
   3   6  10        0.82        2.18      2.00 o
   4   6  10      145.44      162.40      7.91 o
   5   6  10       70.06       79.31      2.17 o
   6   6  10       52.89       58.63      6.32 o
   7   6  10        0.95        3.47      1.84 o
   8   6  10       69.05       70.52      3.20 o
   9   6  10       33.12       35.16      2.71 o
   1   7  10       14.02       19.50      2.31 o
   2   7  10        5.22        8.68      2.04 o
   3   7  10        9.46        7.33      1.66 o
   4   7  10       53.06       53.38      2.04 o
   5   7  10       32.91       35.89      1.79 o
   6   7  10       60.35       60.81      2.17 o
   7   7  10        2.92        5.44      2.38 o
   8   7  10        1.26        4.13      3.85 o
   0   8  10       37.57       36.36      2.63 o
   1   8  10        5.48        4.29      1.89 o
   2   8  10       79.24       81.85      2.52 o
   3   8  10        3.30        3.65      1.73 o
   4   8  10       71.46       73.95      2.67 o
   5   8  10        0.73        2.81      3.86 o
   6   8  10       13.19       11.64      2.13 o
   7   8  10        5.60        8.18      2.11 o
   1   9  10       15.22       15.97      1.96 o
   2   9  10        1.96        2.17      1.78 o
   3   9  10        9.12       10.11      2.15 o
   4   9  10       36.95       38.46      2.60 o
   5   9  10       13.67       14.37      2.50 o
   0  10  10        6.97        7.59      2.43 o
   1  10  10        1.63        4.70      2.09 o
   2  10  10        6.87        8.64      2.50 o
   2   0  11      154.84      161.44      3.43 o
   4   0  11       18.42       22.77      2.09 o
   6   0  11      109.90      117.27      4.11 o
   8   0  11       74.46       86.54      3.32 o
  10   0  11      115.45      127.45      4.72 o
   0   1  11      199.69      178.63      7.42 o
   1   1  11       23.01       21.22      1.77 o
   2   1  11       99.26      106.20      1.94 o
   3   1  11       11.34        8.76      1.71 o
   4   1  11      124.62      134.28      1.87 o
   5   1  11        0.75        2.74      1.40 o
   6   1  11       45.38       50.55      4.58 o
   7   1  11        6.16        7.07      1.63 o
   8   1  11       49.28       48.83      1.94 o
   9   1  11        1.92        2.76      1.89 o
  10   1  11        3.39        5.03      2.91 o
   1   2  11      105.69      107.79      2.74 o
   2   2  11      152.04      162.81      2.43 o
   3   2  11        3.10        4.27      1.56 o
   4   2  11       12.91       17.71      1.83 o
   5   2  11        7.02        9.50      1.77 o
   6   2  11       17.00       25.00      1.81 o
   7   2  11       12.40       16.59      2.58 o
   8   2  11       29.27       29.38      2.87 o
   9   2  11        7.40        8.08      1.73 o
  10   2  11       60.82       59.05      2.00 o
   0   3  11      141.74      140.39      6.99 o
   1   3  11      131.18      125.92      1.78 o
   2   3  11       45.56       54.98      1.82 o
   3   3  11       74.27       83.05      2.53 o
   4   3  11       72.16       78.79      2.06 o
   5   3  11       36.30       32.39      1.82 o
   6   3  11       98.90      100.95      3.57 o
   7   3  11        4.49        1.78      1.83 o
   8   3  11       51.31       58.99      2.93 o
   9   3  11       14.53       16.79      1.77 o
  10   3  11        4.53        7.10      1.95 o
   1   4  11       25.20       22.74      1.52 o
   2   4  11       56.34       56.18      1.79 o
   3   4  11       14.19       14.17      2.08 o
   4   4  11       61.58       67.97      3.28 o
   5   4  11        0.88        1.44      2.67 o
   6   4  11       83.11       91.74      5.11 o
   7   4  11       15.33       14.88      1.85 o
   8   4  11       34.57       29.44      3.05 o
   9   4  11       22.46       24.30      2.20 o
   0   5  11       89.10       96.90      5.20 o
   1   5  11       14.98       12.05      1.67 o
   2   5  11      131.56      136.92      4.05 o
   3   5  11       20.44       21.52      4.02 o
   4   5  11      135.31      140.88      4.03 o
   5   5  11       47.33       46.51      2.00 o
   6   5  11      133.04      139.18      8.64 o
   7   5  11        1.72        1.77      2.42 o
   8   5  11       54.36       55.76      2.15 o
   9   5  11        0.93        1.48      3.00 o
   1   6  11       23.34       27.18      1.60 o
   2   6  11       20.79       21.54      3.18 o
   3   6  11       51.69       56.70      3.89 o
   4   6  11       25.98       25.02      3.37 o
   5   6  11       11.88       12.17      1.88 o
   6   6  11        1.67        1.85      3.44 o
   7   6  11        5.78        6.29      1.89 o
   8   6  11       25.70       23.08      2.76 o
   0   7  11      141.26      149.14     25.84 o
   1   7  11        1.05        0.90      1.68 o
   2   7  11       33.23       33.18      1.99 o
   3   7  11        0.53        1.60      2.04 o
   4   7  11       38.77       42.24      1.99 o
   5   7  11        7.31       10.22      2.09 o
   6   7  11       49.15       53.64      3.96 o
   7   7  11        1.21        0.99      4.20 o
   1   8  11       10.60       11.69      1.77 o
   2   8  11        5.96        7.84      1.89 o
   3   8  11        8.38        8.24      2.46 o
   4   8  11       10.18        7.67      2.12 o
   5   8  11       12.42        9.57      2.20 o
   0   9  11       23.81       24.11      2.32 o
   1   9  11        1.57        0.45      2.18 o
   2   9  11       15.75       14.11      1.81 o
   0   0  12      187.00      166.80      3.87 o
   2   0  12       69.64       80.31      6.49 o
   4   0  12       77.78       95.74      7.06 o
   6   0  12       70.40       77.35      2.37 o
   8   0  12       94.10      101.87     19.56 o
   1   1  12        3.95        2.84      1.66 o
   2   1  12       20.58       23.18      1.72 o
   3   1  12       14.73       14.30      1.55 o
   4   1  12        3.68        4.46      1.67 o
   5   1  12        5.70        6.40      1.41 o
   6   1  12       53.20       61.55      4.25 o
   7   1  12        1.90        3.57      1.43 o
   8   1  12       43.31       43.96      3.97 o
   9   1  12       12.39       13.42      1.75 o
   0   2  12      293.99      297.97     19.64 o
   1   2  12       49.72       50.85      1.97 o
   2   2  12       94.86      111.87      1.86 o
   3   2  12       15.39       17.58      1.58 o
   4   2  12       68.11       70.03      3.31 o
   5   2  12        0.57        0.17      1.63 o
   6   2  12       27.90       26.62      1.77 o
   7   2  12        7.98        5.88      1.87 o
   8   2  12       38.96       43.39      2.48 o
   1   3  12       37.83       39.22      1.64 o
   2   3  12        2.45        4.82      1.56 o
   3   3  12       61.16       63.09      2.20 o
   4   3  12       13.16       14.30      1.66 o
   5   3  12        3.93        1.46      2.36 o
   6   3  12       45.16       42.84      1.84 o
   7   3  12        8.38       13.25      1.95 o
   8   3  12       50.16       48.50      1.97 o
   0   4  12      117.51      135.02      5.40 o
   1   4  12       19.00       25.65      2.87 o
   2   4  12       90.30       87.04      3.15 o
   3   4  12        7.57        7.35      1.59 o
   4   4  12       42.14       46.07      3.40 o
   5   4  12        1.57        4.90      1.71 o
   6   4  12        8.31       10.78      1.72 o
   7   4  12        7.19        5.88      2.05 o
   1   5  12        1.57        2.81      1.85 o
   2   5  12       51.91       49.70      1.63 o
   3   5  12       11.89       12.15      1.86 o
   4   5  12        6.57        7.14      1.93 o
   5   5  12        6.33        8.95      2.55 o
   6   5  12        0.28        1.90      1.84 o
   7   5  12       22.69       20.88      2.34 o
   0   6  12      115.62      103.44      2.80 o
   1   6  12       21.99       21.84      2.22 o
   2   6  12       35.13       33.91      1.81 o
   3   6  12       12.85       12.12      1.99 o
   4   6  12       19.02       19.58      2.07 o
   5   6  12        6.84        9.61      2.16 o
   6   6  12        1.90       -0.26      4.60 o
   1   7  12        0.27        0.90      1.88 o
   2   7  12       32.08       32.61      1.72 o
   3   7  12        5.62        4.23      1.82 o
   4   7  12        1.29        3.26      2.15 o
   2   0  13        6.56        6.85      3.82 o
   4   0  13       42.83       48.93      3.29 o
   6   0  13       16.35       14.83      2.50 o
   0   1  13       84.96       93.42      7.56 o
   1   1  13       12.54       14.32      1.75 o
   2   1  13      117.75      113.52      4.08 o
   3   1  13        7.91        5.82      1.89 o
   4   1  13      118.67      120.46      6.04 o
   5   1  13        2.19        3.13      2.13 o
   6   1  13       16.21       15.51      1.92 o
   7   1  13        7.10        8.65      1.68 o
   1   2  13       12.38       14.83      1.73 o
   2   2  13       10.61       11.53      1.62 o
   3   2  13        8.13        7.95      1.59 o
   4   2  13        1.64       -0.15      1.84 o
   5   2  13       11.28       15.02      1.78 o
   6   2  13        8.08        7.87      1.96 o
   0   3  13       15.14       10.17      2.17 o
   1   3  13       13.67       11.28      1.48 o
   2   3  13       22.30       25.36      2.41 o
   3   3  13        8.89       10.52      2.12 o
   4   3  13       31.15       33.44      2.27 o
   5   3  13        1.52        2.06      1.68 o
   6   3  13       16.56       17.86      1.70 o
   1   4  13        9.39        9.83      1.73 o
   2   4  13        5.83        8.19      1.53 o
   3   4  13       16.12       15.26      1.95 o
   4   4  13       16.73       15.39      2.35 o
   5   4  13        1.04        3.71      2.04 o
   0   5  13      201.16      211.86      2.99 o
   1   5  13        2.37        3.43      1.78 o
   2   5  13       20.01       20.67      1.74 o
   3   5  13       16.17       18.61      1.61 o
   4   5  13        7.00        5.80      2.10 o
   1   6  13       19.07       21.30      1.73 o
   0   0  14        8.07        3.25      3.28 o
   2   0  14        8.49       11.84      2.27 o
   1   1  14       13.75       16.75      1.97 o
   2   1  14       15.71       20.64      1.69 o
   3   1  14        2.84        4.55      1.65 o
   0   2  14       83.49       86.31      6.47 o
   1   2  14        0.05        1.64      2.18 o
   2   2  14       43.06       39.53      1.77 o
   3   2  14        5.60        4.62      1.84 o
   1   3  14       11.73       17.73      2.88 o
 
